# Supplementary material for: The cryptic lncRNA-encoded microprotein TPM3P9 drives oncogenic RNA splicing and tumorigenesis
Source: Signal Transduct Target Ther. 2025 Jan 27;10:43. doi: 10.1038/s41392-025-02128-8 (PMC11770092; doi:10.1038/s41392-025-02128-8)
Supplement: Supplementary file 3 — Supplementary Data S1 [file 41392_2025_2128_MOESM3_ESM.xlsx]

## Sheet: Sheet1
Data S1. LEPs were identified in tumor and non-tumor samples for each cancer type
Breast_N	Breast_T	Kidney_N	Kidney_T	Colon_N	Colon_T	Head and Neck_N	Head and Neck_T	Liver_N	Liver_T	Lung_N	Lung_T	Ovary_N	Ovary_T	Pancreas_N	Pancreas_T	Uterus_N	Uterus_T
NR_045962.2.2	NR_045962.2.2	NR_002144.2.1	NR_002144.2.1	NR_026550.1.1	NR_026550.1.1	NR_046084.2.8	NR_046084.2.8	NR_045962.2.2	NR_045962.2.2	NR_045962.2.2	NR_045962.2.2	NR_001446.3.1	NR_001446.3.1	NR_001446.3.1	NR_001446.3.1	NR_045962.2.2	NR_045962.2.2
NR_037926.1.4	NR_033302.1.3	NR_003063.1.1	NR_003063.1.1	NR_037701.1.13	NR_037701.1.13	NR_103534.1.2	NR_103534.1.2	NR_037926.1.4	NR_037926.1.4	NR_047580.3.2	NR_047580.3.2	NR_002139.3.1	NR_002139.3.1	NR_003148.1.4	NR_003148.1.4	NR_037926.1.4	NR_037926.1.4
NR_045058.2.3	NR_037926.1.4	NR_003085.2.1	NR_003085.2.1	NR_046361.1.1	NR_046361.1.1	NR_003242.3.1	NR_003242.3.1	NR_036624.3.1	NR_036624.3.1	NR_037926.1.4	NR_037926.1.4	NR_002166.3.1	NR_002166.3.1	NR_003525.3.4	NR_003525.3.4	NR_036624.3.1	NR_036624.3.1
NR_036624.3.1	NR_045058.2.3	NR_003148.1.4	NR_003148.1.4	NR_028104.1.1	NR_028104.1.1	NR_034146.3.2	NR_034146.3.2	NR_045058.2.3	NR_045058.2.3	NR_002305.3.2	NR_002305.3.2	NR_003148.1.4	NR_003148.1.4	NR_024058.3.2	NR_003587.2.12	NR_045058.2.3	NR_045058.2.3
NR_103461.2.1	NR_036624.3.1	NR_003259.1.1	NR_003259.1.1	NR_040046.3.2	NR_040046.3.2	NR_027026.2.7	NR_027026.2.7	NR_104592.3.1	NR_104592.3.1	NR_036624.3.1	NR_036624.3.1	NR_003284.3.5	NR_003284.3.5	NR_024389.1.12	NR_024058.3.2	NR_047576.2.1	NR_047576.2.1
NR_033935.3.2	NR_103461.2.1	NR_003265.2.1	NR_003265.2.1	NR_103461.2.1	NR_103461.2.1	NR_109915.2.1	NR_109915.2.1	NR_047576.2.1	NR_047576.2.1	NR_033935.3.2	NR_033935.3.2	NR_003500.1.2	NR_003500.1.2	NR_026673.2.1	NR_024389.1.12	NR_046361.1.1	NR_046361.1.1
NR_046361.1.1	NR_033935.3.2	NR_003587.2.12	NR_003587.2.12	NR_037644.3.1	NR_037644.3.1	NR_038230.2.2	NR_038230.2.2	NR_103461.2.1	NR_103461.2.1	NR_103461.2.1	NR_103461.2.1	NR_004845.1.1	NR_004845.1.1	NR_026922.2.1	NR_026589.1.1	NR_103461.2.1	NR_103461.2.1
NR_045494.1.1	NR_046361.1.1	NR_024043.3.1	NR_024043.3.1	NR_037649.2.20	NR_037649.2.20	NR_037932.2.3	NR_037932.2.3	NR_037644.1.2	NR_037644.1.2	NR_046361.1.1	NR_046361.1.1	NR_015367.1.1	NR_015367.1.1	NR_027247.1.6	NR_026673.2.1	NR_033935.3.2	NR_033935.3.2
NR_037644.1.2	NR_045494.1.1	NR_024150.3.1	NR_024150.3.1	NR_024150.3.1	NR_024150.3.1	NR_073453.3.4	NR_073453.3.4	NR_024150.3.1	NR_024150.3.1	NR_045058.2.3	NR_045058.2.3	NR_015379.2.2	NR_015379.2.2	NR_027282.2.1	NR_026922.2.1	NR_109901.2.2	NR_109901.2.2
NR_047576.2.1	NR_037644.1.2	NR_027156.2.4	NR_027156.2.4	NR_037717.1.3	NR_037717.1.3	NR_015421.3.1	NR_015421.3.1	NR_046361.1.1	NR_046361.1.1	NR_037188.3.1	NR_037188.3.1	NR_026550.1.1	NR_026550.1.1	NR_027338.2.1	NR_027247.1.6	NR_028476.3.1	NR_028476.3.1
NR_033436.1.1	NR_047576.2.1	NR_027247.1.6	NR_027247.1.6	NR_037879.3.1	NR_037879.3.1	NR_033896.2.3	NR_033896.2.3	NR_037654.1.2	NR_037654.1.2	NR_047576.2.1	NR_047576.2.1	NR_026844.2.5	NR_026844.2.5	NR_027713.1.1	NR_027282.2.1	NR_033649.2.1	NR_033649.2.1
NR_028104.1.1	NR_033436.1.1	NR_027466.3.3	NR_027466.3.3	NR_027338.2.1	NR_027338.2.1	NR_110864.3.2	NR_110864.3.2	NR_037570.2.1	NR_037570.2.1	NR_110296.1.1	NR_110296.1.1	NR_027002.1.21	NR_027002.1.21	NR_028492.3.1	NR_027338.2.1	NR_029427.1.2	NR_029427.1.2
NR_028476.3.1	NR_028104.1.1	NR_029404.2.2	NR_029404.2.2	NR_028356.1.2	NR_028356.1.2	NR_045494.1.1	NR_045494.1.1	NR_037188.3.1	NR_037188.3.1	NR_033243.3.2	NR_033243.3.2	NR_027145.1.1	NR_027145.1.1	NR_033250.3.1	NR_027622.1.12	NR_028104.1.1	NR_028104.1.1
NR_029427.1.2	NR_028476.3.1	NR_029427.1.2	NR_029427.1.2	NR_045962.2.2	NR_045962.2.2	NR_027634.3.5	NR_027634.3.5	NR_033807.1.9	NR_033807.1.9	NR_028104.1.1	NR_028104.1.1	NR_027156.2.4	NR_027156.2.4	NR_033290.1.1	NR_027713.1.1	NR_037607.1.3	NR_037607.1.3
NR_037607.1.3	NR_029427.1.2	NR_033436.1.1	NR_033436.1.1	NR_033243.3.2	NR_033243.3.2	NR_037846.3.1	NR_037846.3.1	NR_103729.3.1	NR_103729.3.1	NR_033649.2.1	NR_033649.2.1	NR_027237.2.2	NR_027237.2.2	NR_033796.2.1	NR_028492.3.1	NR_110083.3.1	NR_110083.3.1
NR_001562.3.3	NR_037607.1.3	NR_033519.3.1	NR_033519.3.1	NR_028491.1.1	NR_028491.1.1	NR_027000.3.6	NR_027000.3.6	NR_028104.1.1	NR_028104.1.1	NR_029427.1.2	NR_029427.1.2	NR_027489.3.1	NR_027489.3.1	NR_033840.1.1	NR_033250.3.1	NR_045105.2.2	NR_045105.2.2
NR_037717.1.3	NR_001562.3.3	NR_033840.1.1	NR_033840.1.1	NR_045058.2.3	NR_045058.2.3	NR_024489.2.2	NR_024489.2.2	NR_033649.2.1	NR_033649.2.1	NR_028476.3.1	NR_028476.3.1	NR_027921.3.2	NR_027921.3.2	NR_033935.3.2	NR_033290.1.1	NR_027145.1.1	NR_027145.1.1
NR_037188.3.1	NR_037717.1.3	NR_033935.3.2	NR_033935.3.2	NR_024388.2.1	NR_024388.2.1	NR_027073.1.3	NR_027073.1.3	NR_104312.2.1	NR_104312.2.1	NR_033436.1.1	NR_033436.1.1	NR_028049.3.1	NR_028049.3.1	NR_037927.1.1	NR_033796.2.1	NR_037644.1.2	NR_037644.1.2
NR_033243.3.2	NR_037188.3.1	NR_036510.1.1	NR_036510.1.1	NR_103729.3.1	NR_103729.3.1	NR_048543.1.2	NR_048543.1.2	NR_037951.3.1	NR_037951.3.1	NR_033519.3.1	NR_033519.3.1	NR_028104.1.1	NR_028104.1.1	NR_040662.3.3	NR_033840.1.1	NR_103729.3.1	NR_103729.3.1
NR_033649.2.1	NR_033243.3.2	NR_036542.1.1	NR_036542.1.1	NR_028049.3.1	NR_028049.3.1	NR_103810.2.3	NR_103810.2.3	NR_037717.1.3	NR_037717.1.3	NR_003085.2.1	NR_003085.2.1	NR_028356.1.2	NR_028356.1.2	NR_045564.3.2	NR_033935.3.2	NR_072994.2.1	NR_072994.2.1
NR_045105.2.2	NR_033649.2.1	NR_037607.1.3	NR_037607.1.3	NR_045033.1.1	NR_045033.1.1	NR_040022.1.11	NR_040022.1.11	NR_003148.1.4	NR_003148.1.4	NR_037717.1.3	NR_037717.1.3	NR_028491.1.1	NR_028491.1.1	NR_103461.2.1	NR_037927.1.1	NR_024150.3.1	NR_024150.3.1
NR_103729.3.1	NR_045105.2.2	NR_047576.2.1	NR_047576.2.1	NR_103797.1.2	NR_103797.1.2	NR_002182.2.1	NR_002182.2.1	NR_033519.3.1	NR_033519.3.1	NR_037163.3.1	NR_037163.3.1	NR_030740.3.6	NR_030740.3.6	NR_103797.1.2	NR_040662.3.3	NR_028338.1.2	NR_028338.1.2
NR_073585.1.1	NR_045090.1.1	NR_072977.1.1	NR_072977.1.1	NR_045105.2.2	NR_045105.2.2	NR_004845.1.1	NR_004845.1.1	NR_026550.1.1	NR_026550.1.1	NR_036662.3.1	NR_036662.3.1	NR_033328.1.8	NR_033328.1.8	NR_104486.1.2	NR_045564.3.2	NR_037188.3.1	NR_037188.3.1
NR_104592.3.1	NR_103729.3.1	NR_073415.3.4	NR_073415.3.4	NR_073585.1.1	NR_073585.1.1	NR_033787.3.1	NR_033787.3.1	NR_037607.1.3	NR_037607.1.3	NR_045105.2.2	NR_045105.2.2	NR_033416.2.5	NR_033416.2.5	NR_003089.1.2	NR_072977.1.1	NR_104592.3.1	NR_104592.3.1
NR_037926.2.1	NR_073585.1.1	NR_103461.2.1	NR_103461.2.1	NR_037188.3.1	NR_037188.3.1	NR_109997.2.1	NR_109997.2.1	NR_001278.3.1	NR_001278.3.1	NR_110083.3.1	NR_110083.3.1	NR_033436.1.1	NR_033436.1.1	NR_004845.1.1	NR_103461.2.1	NR_033942.1.1	NR_033942.1.1
NR_110083.3.1	NR_104592.3.1	NR_103797.1.2	NR_103797.1.2	NR_037932.2.3	NR_028338.1.2	NR_026550.1.1	NR_026550.1.1	NR_073585.1.1	NR_073585.1.1	NR_027145.1.1	NR_027145.1.1	NR_033649.1.1	NR_033649.1.1	NR_023350.3.1	NR_103797.1.2	NR_104312.2.1	NR_104312.2.1
NR_037945.2.1	NR_037926.2.1	NR_103997.2.1	NR_103997.2.1	NR_073565.1.1	NR_037932.2.3	NR_033746.2.1	NR_033746.2.1	NR_037932.2.3	NR_037932.2.3	NR_033942.1.1	NR_033942.1.1	NR_033710.2.16	NR_033710.2.16	NR_024158.1.1	NR_104486.1.2	NR_033519.3.1	NR_033519.3.1
NR_027156.2.4	NR_110083.3.1			NR_072977.1.1	NR_073565.1.1	NR_040017.1.2	NR_040017.1.2	NR_037927.1.1	NR_037927.1.1	NR_073517.1.4	NR_073517.1.4	NR_034053.1.3	NR_034053.1.3	NR_029427.1.2	NR_004845.1.1	NR_110006.2.1	NR_110006.2.1
NR_103797.1.2	NR_024150.3.1			NR_104312.2.1	NR_072977.1.1	NR_037924.2.5	NR_037924.2.5	NR_072994.2.1	NR_072994.2.1	NR_072994.2.1	NR_072994.2.1	NR_036542.1.1	NR_036542.1.1	NR_033935.1.1	NR_023350.3.1	NR_073585.1.1	NR_073585.1.1
NR_027145.1.1	NR_003677.3.1			NR_003148.1.4	NR_104312.2.1	NR_028334.1.3	NR_028334.1.3	NR_073520.2.5	NR_073520.2.5	NR_037644.1.2	NR_037644.1.2	NR_036624.3.1	NR_036624.3.1	NR_036542.1.1	NR_024158.1.1	NR_037163.3.1	NR_037163.3.1
NR_037163.3.1	NR_037945.2.1			NR_037926.1.4	NR_003148.1.4	NR_104312.2.1	NR_104312.2.1	NR_033243.3.2	NR_033243.3.2	NR_045090.1.1	NR_045090.1.1	NR_037161.1.2	NR_037161.1.2	NR_036542.3.1	NR_029427.1.2	NR_037717.1.3	NR_037717.1.3
NR_033519.3.1	NR_073517.1.4			NR_103997.2.1	NR_037926.1.4	NR_027328.1.8	NR_027328.1.8	NR_037163.3.1	NR_037163.3.1	NR_024150.3.1	NR_024150.3.1	NR_037163.3.1	NR_037163.3.1	NR_037195.2.3	NR_033677.3.1	NR_037649.1.2	NR_037649.1.2
NR_104312.2.1	NR_027156.2.4			NR_037713.3.2	NR_103997.2.1	NR_024320.3.1	NR_024320.3.1	NR_103511.2.2	NR_103511.2.2	NR_027156.2.4	NR_027156.2.4	NR_037188.3.1	NR_037188.3.1	NR_037573.1.1	NR_033935.1.1	NR_033243.3.2	NR_033243.3.2
NR_103511.2.2	NR_103529.3.1			NR_004845.1.1	NR_037713.3.2	NR_027145.1.1	NR_027145.1.1	NR_002826.2.1	NR_002826.2.1	NR_104312.2.1	NR_104312.2.1	NR_037611.1.3	NR_037611.1.3	NR_037607.1.3	NR_036542.1.1	NR_037644.3.1	NR_037644.3.1
NR_110006.2.1	NR_103797.1.2			NR_104592.3.1	NR_004845.1.1	NR_024007.2.3	NR_024007.2.3	NR_045564.3.2	NR_045564.3.2	NR_073585.1.1	NR_073585.1.1	NR_037654.1.2	NR_037654.1.2		NR_036542.3.1	NR_002188.3.2	NR_002188.3.2
NR_037644.3.1	NR_002188.3.2			NR_036624.3.1	NR_104592.3.1	NR_027282.1.4	NR_027282.1.4	NR_037644.3.1	NR_037644.3.1	NR_037644.3.1	NR_037644.3.1	NR_037713.3.2	NR_037713.3.2		NR_037195.2.3	NR_103797.1.2	NR_103797.1.2
NR_037951.1.1	NR_027145.1.1			NR_033935.3.2	NR_036624.3.1	NR_033646.3.2	NR_033646.3.2	NR_037941.2.1	NR_037941.2.1	NR_104592.3.1	NR_104592.3.1	NR_037717.1.3	NR_037717.1.3		NR_037573.1.1	NR_037932.2.3	NR_037932.2.3
NR_003148.1.4	NR_037163.3.1			NR_003574.3.4	NR_033935.3.2	NR_036505.3.6	NR_036505.3.6	NR_045105.2.2	NR_045105.2.2	NR_103511.2.2	NR_103511.2.2	NR_037926.1.4	NR_037926.1.4		NR_037607.1.3	NR_073495.3.3	NR_073495.3.3
NR_028049.3.1	NR_033519.3.1			NR_103534.1.2	NR_003574.3.4	NR_036624.3.1	NR_036624.3.1	NR_036542.1.1	NR_036542.1.1	NR_103729.3.1	NR_103729.3.1	NR_037926.2.1	NR_037926.2.1		NR_077234.1.7	NR_003659.2.2	NR_003659.2.2
NR_045566.3.1	NR_111971.1.2			NR_110852.3.1	NR_103534.1.2	NR_015367.1.1	NR_015367.1.1	NR_028383.1.3	NR_028383.1.3	NR_023312.1.2	NR_023312.1.2	NR_037932.2.3	NR_037932.2.3		NR_109930.2.6	NR_003148.1.4	NR_003148.1.4
NR_073495.3.3	NR_104312.2.1			NR_110102.1.5	NR_110852.3.1	NR_072977.1.1	NR_072977.1.1	NR_028356.1.2	NR_028356.1.2	NR_037932.2.3	NR_037932.2.3	NR_037945.2.1	NR_037945.2.1		NR_027765.1.1	NR_036542.1.1	NR_036542.1.1
NR_036542.1.1	NR_103511.2.2			NR_002793.1.2	NR_110102.1.5	NR_110744.2.7	NR_110744.2.7	NR_002166.3.1	NR_002166.3.1	NR_103797.1.2	NR_103797.1.2	NR_037951.1.1	NR_037951.1.1			NR_037654.1.2	NR_037654.1.2
NR_027293.1.3	NR_045564.3.2			NR_026805.1.3	NR_002793.1.2	NR_038359.1.2	NR_038359.1.2	NR_036640.2.1	NR_036640.2.1	NR_047653.2.2	NR_047653.2.2	NR_038359.1.2	NR_038359.1.2			NR_037776.3.2	NR_037776.3.2
NR_037932.2.3	NR_023312.1.2			NR_037719.1.2	NR_026805.1.3	NR_034053.1.3	NR_033942.1.1	NR_037713.3.2	NR_037713.3.2	NR_036438.3.3	NR_036438.3.3	NR_040104.3.2	NR_039981.1.4			NR_028356.1.2	NR_028356.1.2
NR_036461.1.1	NR_037654.1.2			NR_003676.1.3	NR_037719.1.2	NR_033942.1.1	NR_028049.3.1	NR_104235.3.2	NR_104235.3.2	NR_110006.2.1	NR_110006.2.1	NR_045058.2.3	NR_040104.3.2			NR_103511.2.2	NR_103511.2.2
NR_028356.1.2	NR_110006.2.1			NR_038406.1.1	NR_003676.1.3	NR_028049.3.1	NR_046361.1.1	NR_028491.1.1	NR_028491.1.1	NR_045564.3.2	NR_045564.3.2	NR_045105.2.2	NR_045058.2.3			NR_036640.2.1	NR_036640.2.1
NR_026550.1.1	NR_037941.2.1			NR_037163.1.19	NR_072994.3.8	NR_046361.1.1	NR_110809.1.13	NR_027277.3.1	NR_027277.3.1	NR_037776.3.2	NR_037776.3.2	NR_045417.1.1	NR_045105.2.2			NR_045564.3.2	NR_045564.3.2
NR_027339.1.3	NR_036438.3.3			NR_110848.3.4	NR_038406.1.1	NR_110809.1.13	NR_103511.2.2	NR_049756.3.3	NR_049756.3.3	NR_036542.1.1	NR_036542.1.1	NR_045494.1.1	NR_045417.1.1			NR_037713.3.2	NR_037713.3.2
NR_003528.1.2	NR_037644.3.1			NR_103804.2.1	NR_037163.1.19	NR_103511.2.2	NR_104423.3.2	NR_072977.1.1	NR_072977.1.1	NR_003148.1.4	NR_003148.1.4	NR_045515.1.1	NR_045494.1.1			NR_015367.1.1	NR_015367.1.1
NR_029472.3.1	NR_037951.1.1			NR_047690.3.5	NR_110848.3.4	NR_104423.3.2	NR_038925.3.18	NR_003276.2.1	NR_003276.2.1	NR_102706.2.1	NR_102706.2.1	NR_045564.3.2	NR_045515.1.1			NR_027237.2.2	NR_027237.2.2
NR_049756.3.3	NR_003148.1.4			NR_026711.2.3	NR_103804.2.1	NR_038925.3.18	NR_073049.2.1	NR_037879.3.1	NR_037879.3.1	NR_004844.3.1	NR_004844.3.1	NR_045566.3.1	NR_045564.3.2			NR_002184.1.1	NR_002184.1.1
NR_015367.1.1	NR_028049.3.1			NR_036637.3.1	NR_047690.3.5	NR_073049.2.1	NR_037719.1.2	NR_026909.3.2	NR_026909.3.2	NR_037941.2.1	NR_037941.2.1	NR_045789.2.2	NR_045566.3.1			NR_027408.3.2	NR_027408.3.2
NR_002166.3.1	NR_045566.3.1			NR_024552.3.2	NR_026711.2.3	NR_037719.1.2	NR_037879.3.1	NR_033646.3.2	NR_033646.3.2	NR_103726.3.1	NR_103726.3.1	NR_045962.2.2	NR_045789.2.2			NR_002166.3.1	NR_002166.3.1
NR_036640.2.1	NR_073495.3.3			NR_027247.3.4	NR_036637.3.1	NR_037879.3.1	NR_103729.3.1	NR_033746.2.1	NR_033746.2.1	NR_037713.3.2	NR_037713.3.2	NR_046361.1.1	NR_045962.2.2			NR_034035.3.2	NR_034035.3.2
NR_027466.3.3	NR_036542.1.1			NR_038230.2.2	NR_024552.3.2	NR_103729.3.1	NR_047580.3.2	NR_024388.2.1	NR_024388.2.1	NR_037654.1.2	NR_037654.1.2	NR_047576.2.1	NR_046361.1.1			NR_024080.3.1	NR_024080.3.1
NR_102706.2.1	NR_027293.1.3			NR_104214.1.2	NR_027247.3.4	NR_047580.3.2	NR_002930.2.2	NR_015439.2.5	NR_015439.2.5	NR_028049.3.1	NR_028049.3.1	NR_047690.3.5	NR_047576.2.1			NR_027247.1.6	NR_027247.1.6
NR_037714.2.2	NR_037932.2.3			NR_038295.2.2	NR_038230.2.2	NR_002930.2.2	NR_033854.3.2	NR_047661.3.2	NR_047661.3.2	NR_028356.1.2	NR_028356.1.2	NR_049759.3.1	NR_047690.3.5			NR_033646.3.2	NR_033646.3.2
NR_027921.3.2	NR_028338.1.2			NR_073405.1.3	NR_104214.1.2	NR_033854.3.2	NR_003284.1.9	NR_103802.2.2	NR_103802.2.2	NR_029393.1.6	NR_029393.1.6	NR_073405.1.3	NR_049759.3.1			NR_072977.1.1	NR_023383.3.1
NR_037599.1.2	NR_036461.1.1			NR_033435.3.14	NR_038295.2.2	NR_003284.1.9	NR_104214.1.2	NR_026928.1.7	NR_026928.1.7	NR_073495.3.3	NR_073495.3.3	NR_073484.3.1	NR_073405.1.3			NR_024388.2.1	NR_072977.1.1
NR_037879.3.1	NR_028356.1.2			NR_033646.3.2	NR_073405.1.3	NR_104214.1.2	NR_037951.1.1	NR_026832.2.10	NR_026832.2.10	NR_002166.3.1	NR_002166.3.1	NR_073495.3.3	NR_073484.3.1			NR_103726.3.1	NR_024388.2.1
NR_072977.1.1	NR_026550.1.1			NR_003242.3.1	NR_033435.3.14	NR_037951.1.1	NR_001446.3.1	NR_028502.2.2	NR_028502.2.2	NR_072977.1.1	NR_072977.1.1	NR_073585.1.1	NR_073495.3.3			NR_029472.3.1	NR_103726.3.1
NR_024388.2.1	NR_023383.3.1			NR_028334.1.3	NR_033646.3.2	NR_001446.3.1	NR_037644.1.2	NR_033435.3.14	NR_033435.3.14	NR_037649.1.2	NR_037649.1.2	NR_077225.1.6	NR_073585.1.1			NR_026909.3.2	NR_029472.3.1
NR_004845.1.1	NR_037713.3.2			NR_033746.2.1	NR_003242.3.1	NR_037644.1.2	NR_037949.3.2	NR_033416.2.5	NR_033416.2.5	NR_026550.1.1	NR_026550.1.1	NR_103461.2.1	NR_077225.1.6			NR_040104.2.1	NR_026909.3.2
NR_026899.2.1	NR_027339.1.3			NR_037928.3.1	NR_028334.1.3	NR_037949.3.2	NR_103461.2.1	NR_109914.3.1	NR_109914.3.1	NR_033322.1.4	NR_033322.1.4	NR_103729.3.1	NR_103461.2.1			NR_102706.2.1	NR_040104.2.1
NR_028491.1.1	NR_028383.1.3			NR_037654.1.2	NR_033746.2.1	NR_103461.2.1	NR_033328.1.8	NR_103855.3.1	NR_103855.3.1	NR_033250.3.1	NR_033250.3.1	NR_104026.3.2	NR_103729.3.1			NR_027489.3.1	NR_102706.2.1
NR_026673.2.1	NR_003528.1.2			NR_073495.3.3	NR_037928.3.1	NR_033328.1.8	NR_036640.2.1	NR_027247.3.4	NR_027247.3.4	NR_029472.3.1	NR_029472.3.1	NR_104162.2.3	NR_104026.3.2			NR_049780.3.3	NR_027489.3.1
NR_037719.1.2	NR_029472.3.1			NR_027277.3.1	NR_037654.1.2	NR_036640.2.1	NR_027136.3.5	NR_027338.2.1	NR_027338.2.1	NR_023383.3.1	NR_023383.3.1	NR_104219.3.1	NR_104162.2.3			NR_026550.1.1	NR_049780.3.3
NR_037163.1.19	NR_049756.3.3			NR_038164.3.4	NR_027277.3.1	NR_027136.3.5	NR_103814.3.9	NR_024320.3.1	NR_024320.3.1	NR_049756.3.3	NR_049756.3.3	NR_104312.2.1	NR_104219.3.1			NR_036506.1.1	NR_026550.1.1
NR_040053.1.10	NR_002184.1.1			NR_027762.3.6	NR_038164.3.4	NR_103814.3.9	NR_027921.3.2	NR_103509.3.3	NR_103509.3.3	NR_040448.1.2	NR_040448.1.2	NR_104423.3.2	NR_104312.2.1			NR_026752.1.1	NR_026752.1.1
NR_033646.3.2	NR_037709.2.2			NR_045277.1.2	NR_027762.3.6	NR_027921.3.2	NR_027247.3.4	NR_037164.3.2	NR_037164.3.2	NR_015367.1.1	NR_015367.1.1	NR_104471.3.2	NR_104423.3.2			NR_045622.1.2	NR_045622.1.2
NR_024438.1.3	NR_015367.1.1			NR_104210.2.2	NR_045277.1.2	NR_027247.3.4	NR_046097.2.5	NR_111915.3.8	NR_111915.3.8	NR_034035.3.2	NR_034035.3.2	NR_104592.3.1	NR_104471.3.2			NR_004845.1.1	NR_004845.1.1
NR_033746.2.1	NR_024178.3.1			NR_003655.1.5	NR_104210.2.2	NR_046097.2.5	NR_120453.2.3	NR_073565.1.1	NR_073565.1.1	NR_028338.1.2	NR_028338.1.2	NR_109779.3.2	NR_104592.3.1			NR_037719.1.2	NR_037719.1.2
NR_027713.3.3	NR_002166.3.1			NR_110744.2.7	NR_003655.1.5	NR_120453.2.3	NR_049756.3.3	NR_038406.1.1	NR_038406.1.1	NR_024388.2.1	NR_024388.2.1	NR_110006.2.1	NR_110006.2.1			NR_026673.2.1	NR_026673.2.1
NR_048543.1.2	NR_049759.3.1			NR_027794.3.7	NR_110744.2.7	NR_049756.3.3	NR_073585.2.4	NR_024024.1.5	NR_024024.1.5	NR_028383.1.3	NR_028383.1.3	NR_110083.3.1	NR_110083.3.1			NR_028049.3.1	NR_028049.3.1
NR_110850.2.9	NR_034035.3.2			NR_103511.2.2	NR_103511.2.2	NR_073585.2.4	NR_028356.1.2	NR_073405.3.13	NR_073405.3.13	NR_037949.3.2	NR_037949.3.2	NR_110102.1.5	NR_110102.1.5			NR_040053.1.10	NR_040053.1.10
NR_037846.3.1	NR_036640.2.1			NR_103814.3.9	NR_103814.3.9	NR_028356.1.2	NR_028491.1.1	NR_104214.1.2	NR_104214.1.2	NR_033646.3.2	NR_033646.3.2	NR_110438.2.10	NR_110438.2.10			NR_033746.2.1	NR_033746.2.1
NR_046347.1.1	NR_027466.3.3			NR_002139.3.1	NR_002139.3.1	NR_028491.1.1	NR_027007.1.5	NR_047484.2.1	NR_047484.2.1	NR_027489.3.1	NR_027489.3.1	NR_110786.2.2	NR_110786.2.2			NR_037879.3.1	NR_037879.3.1
NR_033435.3.14	NR_102706.2.1			NR_027282.1.4	NR_027282.1.4	NR_027007.1.5	NR_027765.3.11	NR_039981.1.4	NR_039981.1.4	NR_037719.1.2	NR_037719.1.2	NR_110809.1.13	NR_110809.1.13			NR_039981.1.4	NR_039981.1.4
NR_103509.3.3	NR_037714.2.2			NR_110493.1.12	NR_110493.1.12	NR_027765.3.11	NR_026673.2.1	NR_037719.1.2	NR_037719.1.2	NR_037860.1.1	NR_037860.1.1	NR_111944.3.1	NR_111944.3.1			NR_033840.1.1	NR_033840.1.1
NR_003525.3.8	NR_026909.3.2			NR_037840.2.1	NR_037840.2.1	NR_026673.2.1	NR_073405.1.3	NR_004845.1.1	NR_004845.1.1	NR_026752.1.1	NR_026752.1.1	NR_033649.2.1	NR_033649.2.1			NR_037949.3.2	NR_037949.3.2
NR_024320.3.1	NR_033322.1.4			NR_111893.2.10	NR_111893.2.10	NR_073405.1.3	NR_026951.1.6	NR_026711.2.3	NR_026711.2.3	NR_027237.2.2	NR_027237.2.2	NR_045286.2.1	NR_045286.2.1			NR_073565.1.1	NR_073565.1.1
NR_110786.2.2	NR_027921.3.2			NR_024320.3.1	NR_024320.3.1	NR_026951.1.6	NR_117091.3.8	NR_038230.2.2	NR_038230.2.2	NR_004845.1.1	NR_004845.1.1	NR_037644.1.2	NR_037644.1.2			NR_103509.3.3	NR_103509.3.3
NR_038230.2.2	NR_027489.3.1			NR_003265.2.1	NR_003265.2.1	NR_117091.3.8	NR_037713.3.2	NR_033268.1.3	NR_033268.1.3	NR_028077.3.1	NR_028077.3.1	NR_033243.3.2	NR_033243.3.2			NR_073179.1.2	NR_073179.1.2
NR_027247.3.4	NR_033649.1.1			NR_002166.3.1	NR_002166.3.1	NR_037713.3.2	NR_036662.3.1	NR_028049.3.1	NR_028049.3.1	NR_033649.1.1	NR_033649.1.1	NR_028077.3.1	NR_028077.3.1			NR_033435.3.14	NR_033435.3.14
NR_026711.2.3	NR_037599.1.2			NR_103509.3.3	NR_037644.1.2	NR_036662.3.1	NR_033243.3.2	NR_038164.3.4	NR_038164.3.4	NR_028491.1.1	NR_028491.1.1	NR_028334.1.3	NR_028334.1.3			NR_104214.1.2	NR_104214.1.2
NR_039989.2.8	NR_103464.1.2			NR_034146.3.2	NR_103509.3.3	NR_033243.3.2	NR_029427.1.2	NR_036447.3.5	NR_036447.3.5	NR_003242.3.1	NR_003242.3.1	NR_037670.1.1	NR_037670.1.1			NR_027247.3.4	NR_027247.3.4
NR_103534.1.2	NR_037879.3.1			NR_046851.1.1	NR_015377.1.8	NR_029427.1.2	NR_104486.3.10	NR_111973.2.3	NR_111973.2.3	NR_045417.1.1	NR_045417.1.1	NR_036640.2.1	NR_036640.2.1			NR_027338.2.1	NR_027338.2.1
NR_027338.2.1	NR_072977.1.1			NR_073155.2.2	NR_034146.3.2	NR_104486.3.10	NR_037804.2.12	NR_026934.2.6	NR_026934.2.6	NR_026909.3.2	NR_026909.3.2	NR_103511.2.2	NR_103511.2.2			NR_037163.1.19	NR_037163.1.19
NR_103867.2.3	NR_024388.2.1			NR_036542.1.1	NR_046851.1.1	NR_037804.2.12	NR_037926.1.4	NR_034022.3.31	NR_034022.3.31	NR_029394.2.2	NR_029394.2.2	NR_026827.1.3	NR_110114.2.2			NR_029390.3.2	NR_029390.3.2
NR_104214.1.2	NR_004845.1.1			NR_037714.2.2	NR_073155.2.2	NR_037926.1.4	NR_037840.2.1	NR_027282.1.4	NR_027282.1.4	NR_036640.2.1	NR_036640.2.1	NR_015451.2.2	NR_026827.1.3			NR_024116.1.2	NR_024116.1.2
NR_002793.1.2	NR_026899.2.1			NR_003284.1.9	NR_036542.1.1	NR_037840.2.1	NR_037163.3.1	NR_036637.3.1	NR_036637.3.1	NR_037879.3.1	NR_037879.3.1	NR_046213.1.1	NR_015451.2.2			NR_024320.2.5	NR_024320.2.5
NR_073102.1.4	NR_028491.1.1			NR_104606.2.2	NR_037714.2.2	NR_037163.3.1	NR_045204.2.1	NR_027282.3.4	NR_027282.3.4	NR_024438.1.3	NR_024438.1.3	NR_073177.3.2	NR_046213.1.1			NR_024320.3.1	NR_024320.3.1
NR_073565.1.1	NR_026673.2.1			NR_003528.2.8	NR_003655.2.10	NR_045204.2.1	NR_033850.1.6	NR_073590.3.1	NR_073590.3.1	NR_023382.1.1	NR_023382.1.1	NR_036466.3.5	NR_073177.3.2			NR_034154.3.1	NR_034154.3.1
NR_104210.2.2	NR_037719.1.2			NR_039981.1.4	NR_003284.1.9	NR_033850.1.6	NR_015406.3.3	NR_036651.2.1	NR_036651.2.1	NR_104214.1.2	NR_104214.1.2	NR_103534.1.2	NR_036466.3.5			NR_103553.3.10	NR_103553.3.10
NR_027908.3.1	NR_037163.1.19			NR_111930.1.3	NR_104606.2.2	NR_015406.3.3	NR_033761.1.2	NR_029427.1.2	NR_029427.1.2	NR_110850.2.9	NR_110850.2.9	NR_037644.3.1	NR_103534.1.2			NR_028491.1.1	NR_028491.1.1
NR_073000.2.5	NR_040053.1.10			NR_026928.1.7	NR_003528.2.8	NR_033761.1.2	NR_036438.3.1	NR_103797.1.2	NR_103797.1.2	NR_045033.1.1	NR_045033.1.1	NR_026909.3.2	NR_037644.3.1			NR_027136.3.5	NR_027136.3.5
NR_027000.3.6	NR_027237.2.2			NR_027339.1.3	NR_039981.1.4	NR_036438.3.1	NR_049759.3.1	NR_027466.3.3	NR_027466.3.3	NR_024199.2.3	NR_024199.2.3	NR_003699.2.1	NR_026909.3.2			NR_046347.1.1	NR_046347.1.1
NR_104606.2.2	NR_033646.3.2			NR_073495.3.2	NR_111930.1.3	NR_049759.3.1	NR_104171.1.3	NR_029394.2.2	NR_029394.2.2	NR_046347.1.1	NR_046347.1.1	NR_040448.1.2	NR_003699.2.1			NR_037867.1.8	NR_037867.1.8
NR_001558.1.14	NR_024438.1.3				NR_026928.1.7	NR_104171.1.3	NR_002184.1.1	NR_024080.3.1	NR_024080.3.1	NR_033435.3.14	NR_033435.3.14	NR_034022.1.21	NR_040448.1.2			NR_033328.1.8	NR_033328.1.8
NR_027455.3.4	NR_033746.2.1				NR_027339.1.3	NR_002184.1.1	NR_028338.1.2	NR_037649.1.2	NR_037649.1.2	NR_001446.3.1	NR_001446.3.1	NR_110171.2.1	NR_034022.1.21			NR_102739.2.1	NR_102739.2.1
NR_033906.1.2	NR_027713.3.3				NR_073495.3.2	NR_028338.1.2	NR_037644.3.1	NR_077225.1.6	NR_077225.1.6	NR_037591.1.5	NR_037591.1.5	NR_037879.3.1	NR_110171.2.1			NR_003528.2.8	NR_003528.2.8
NR_002718.3.4	NR_048543.1.2					NR_037644.3.1	NR_047576.2.1	NR_027489.3.1	NR_027489.3.1	NR_037163.1.19	NR_037163.1.19	NR_040113.1.2	NR_040113.1.2			NR_038230.2.2	NR_038230.2.2
NR_037597.2.1	NR_110850.2.9					NR_037649.1.2	NR_037649.1.2	NR_102706.2.1	NR_102706.2.1	NR_026832.2.10	NR_026832.2.10	NR_073163.3.1	NR_073163.3.1			NR_027232.2.1	NR_027232.2.1
NR_026961.1.8	NR_001446.3.1					NR_110006.2.1	NR_110006.2.1	NR_040053.1.10	NR_040053.1.10	NR_040022.1.11	NR_040022.1.11	NR_026677.1.9	NR_026677.1.9			NR_033738.2.14	NR_033738.2.14
NR_024492.3.18	NR_037846.3.1					NR_045564.3.2	NR_045564.3.2	NR_033840.1.1	NR_033840.1.1	NR_027257.3.1	NR_027257.3.1	NR_039982.1.3	NR_039982.1.3			NR_110102.1.5	NR_110102.1.5
NR_027040.2.1	NR_027946.3.23					NR_073495.3.3	NR_073495.3.3	NR_037573.1.9	NR_037573.1.9	NR_037867.1.8	NR_037867.1.8	NR_002728.2.178	NR_002728.2.178			NR_110267.1.4	NR_110267.1.4
NR_003494.2.3	NR_033849.2.3					NR_001558.1.14	NR_001558.1.14	NR_034120.1.3	NR_034120.1.3	NR_027338.2.1	NR_027338.2.1	NR_036443.2.5	NR_036443.2.5			NR_026711.2.3	NR_026711.2.3
NR_075100.1.9	NR_046347.1.1					NR_026827.1.3	NR_026827.1.3	NR_040022.1.11	NR_040022.1.11	NR_024552.3.2	NR_024552.3.2	NR_027293.1.3	NR_027293.1.3			NR_037868.3.2	NR_027406.2.3
NR_003676.1.3	NR_033435.3.14					NR_110170.2.3	NR_048537.2.6	NR_003528.2.8	NR_003528.2.8	NR_024320.3.1	NR_024320.3.1	NR_047603.2.1	NR_047603.2.1			NR_027406.2.3	NR_033663.2.1
NR_033427.3.5	NR_024552.3.2					NR_015379.2.2	NR_110170.2.3	NR_027706.2.1	NR_027706.2.1	NR_038230.2.2	NR_038230.2.2					NR_033663.2.1	NR_073405.1.3
NR_033896.2.3	NR_103509.3.3					NR_002166.3.1	NR_015379.2.2	NR_040448.1.2	NR_040448.1.2	NR_027018.1.1	NR_027018.1.1					NR_073405.1.3	NR_024451.1.7
NR_040079.2.1	NR_003525.3.8					NR_037718.3.2	NR_002166.3.1	NR_104183.3.1	NR_104183.3.1	NR_026580.3.7	NR_026580.3.7					NR_024451.1.7	NR_026961.1.8
NR_045387.3.2	NR_024320.3.1					NR_024492.2.2	NR_037718.3.2	NR_003284.3.5	NR_003284.3.5	NR_003928.2.6	NR_003928.2.6					NR_109952.1.4	NR_033850.1.6
NR_002766.2.1	NR_040022.1.11					NR_026711.2.3	NR_024492.2.2	NR_024552.3.2	NR_024552.3.2	NR_104210.2.2	NR_104210.2.2					NR_026961.1.8	NR_045218.2.2
NR_111950.3.9	NR_045033.1.1					NR_027489.3.1	NR_026711.2.3	NR_026805.1.3	NR_026805.1.3	NR_002728.2.180	NR_002728.2.180					NR_033850.1.6	NR_027328.1.8
NR_034053.1.3	NR_110786.2.2					NR_045105.2.2	NR_027489.3.1	NR_026879.2.1	NR_026879.2.1	NR_034146.3.2	NR_034146.3.2					NR_027328.1.8	NR_002161.3.1
NR_027428.2.3	NR_038230.2.2					NR_003571.2.4	NR_045105.2.2	NR_033380.1.5	NR_033380.1.5	NR_038991.1.9	NR_038991.1.9					NR_002161.3.1	NR_104210.2.2
NR_024451.1.7	NR_027247.3.4					NR_045058.2.3	NR_003571.2.4	NR_037623.3.1	NR_037623.3.1	NR_033913.3.1	NR_073405.1.3					NR_104210.2.2	NR_038991.1.9
NR_027282.1.4	NR_026711.2.3					NR_037163.1.19	NR_045058.2.3	NR_040016.1.1	NR_040016.1.1	NR_073405.1.3	NR_104210.2.5					NR_105033.3.5	NR_103466.2.2
NR_040077.3.2	NR_039989.2.8					NR_037918.3.4	NR_037163.1.19	NR_046347.1.1	NR_046347.1.1	NR_104210.2.5	NR_110821.3.1					NR_038991.1.9	NR_037701.2.7
NR_038925.3.18	NR_026855.3.5					NR_038164.3.4	NR_037918.3.4	NR_109848.2.1	NR_109848.2.1	NR_110821.3.1	NR_024489.2.2					NR_103466.2.2	NR_073178.2.6
NR_038221.2.2	NR_103534.1.2					NR_037945.2.1	NR_023352.2.1	NR_110011.3.2	NR_110011.3.2	NR_024489.2.2	NR_027073.2.2					NR_037701.2.7	NR_027040.2.1
NR_073405.1.3	NR_027338.2.1					NR_110848.3.4	NR_038164.3.4	NR_104627.2.1	NR_104627.2.1	NR_027073.2.2	NR_002722.2.8					NR_117091.3.8	NR_037804.2.12
NR_038359.1.2	NR_103867.2.3					NR_037916.1.1	NR_037945.2.1	NR_038856.3.3	NR_038856.3.3	NR_002722.2.8	NR_103534.1.2					NR_073178.2.6	NR_038406.1.1
NR_015417.3.3	NR_039981.1.4					NR_104387.2.1	NR_110848.3.4	NR_028407.1.2	NR_028407.1.2	NR_103534.1.2	NR_003655.1.5					NR_027040.2.1	NR_024489.2.2
NR_026756.2.1	NR_104214.1.2					NR_024417.2.3	NR_037916.1.1	NR_038378.1.3	NR_038378.1.3	NR_003655.1.5	NR_104343.1.1					NR_037804.2.12	NR_110493.1.12
NR_045218.2.2	NR_026975.3.5					NR_034099.2.1	NR_104387.2.1	NR_033805.1.14	NR_033805.1.14	NR_104343.1.1	NR_073000.2.5					NR_038406.1.1	NR_038393.2.1
NR_002728.3.235	NR_110584.3.2					NR_046110.2.2	NR_024417.2.3	NR_003655.1.5	NR_003655.1.5	NR_073000.2.5	NR_110102.1.5					NR_024489.2.2	NR_046097.2.6
NR_046110.2.2	NR_002793.1.2					NR_048564.2.2	NR_034099.2.1	NR_037804.2.19	NR_037804.2.19	NR_110102.1.5	NR_104606.2.2					NR_110493.1.12	NR_003676.1.3
NR_110619.3.1	NR_073102.1.4					NR_037188.3.1	NR_046110.2.2	NR_073553.1.2	NR_073553.1.2	NR_104606.2.2	NR_103553.3.10					NR_038393.2.1	NR_023361.1.3
NR_027073.1.3	NR_033416.2.5					NR_072994.3.8	NR_048564.2.2	NR_033714.1.2	NR_033714.1.2	NR_103553.3.10	NR_104171.1.3					NR_046097.2.6	NR_033896.2.3
NR_027906.3.1	NR_073565.1.1					NR_033344.2.2	NR_037188.3.1	NR_003277.2.1	NR_003277.2.1	NR_104171.1.3	NR_049794.2.3					NR_003676.1.3	NR_037883.3.2
NR_047603.2.1	NR_104210.2.2					NR_104606.2.2	NR_072994.3.8	NR_073383.2.3	NR_073383.2.3	NR_049794.2.3	NR_103814.3.9					NR_023361.1.3	NR_073177.3.3
NR_103814.3.9	NR_033879.1.7					NR_073585.1.1	NR_033344.2.2	NR_111893.2.10	NR_111893.2.10	NR_103814.3.9	NR_036505.3.6					NR_033896.2.3	NR_027794.3.7
NR_038164.3.4	NR_027908.3.1					NR_024388.2.1	NR_104606.2.2	NR_024438.1.3	NR_024438.1.3	NR_036505.3.6	NR_002793.1.2					NR_037883.3.2	NR_036678.1.6
NR_110744.2.7	NR_073000.2.5					NR_024552.3.2	NR_073585.1.1	NR_047662.3.2	NR_047662.3.2	NR_002793.1.2	NR_036438.3.1					NR_073177.3.3	NR_110619.3.1
NR_037623.1.2	NR_027000.3.6					NR_037717.1.3	NR_024388.2.1			NR_036438.3.1	NR_026951.1.6					NR_027794.3.7	NR_104171.1.3
NR_104486.3.10	NR_104606.2.2					NR_027455.3.4	NR_024552.3.2			NR_026951.1.6	NR_027282.1.4					NR_036678.1.6	NR_002722.2.8
NR_049794.2.3	NR_001558.1.14					NR_003676.1.3	NR_040241.3.6			NR_027282.1.4	NR_104423.3.2					NR_110619.3.1	NR_036505.3.6
NR_073494.2.1	NR_027455.3.4					NR_003148.1.4	NR_037717.1.3			NR_104423.3.2	NR_073155.2.2					NR_104171.1.3	NR_026951.1.6
NR_038911.3.2	NR_033906.1.2					NR_027136.2.6	NR_027455.3.4			NR_073155.2.2	NR_027455.3.4					NR_002722.2.8	NR_104224.2.9
NR_038888.1.7	NR_002718.3.4					NR_002188.3.2	NR_003676.1.3			NR_027455.3.4	NR_003500.1.2					NR_036505.3.6	NR_027995.2.27
NR_104262.2.3	NR_037597.2.1					NR_110083.3.1	NR_003148.1.4			NR_003500.1.2	NR_003676.1.3					NR_104224.2.9	NR_040022.1.11
NR_027328.1.8	NR_046097.2.5					NR_003494.2.3	NR_027136.2.6			NR_003676.1.3	NR_045011.1.1					NR_027995.2.27	NR_047580.3.2
NR_045768.3.7	NR_026961.1.8					NR_038406.1.1	NR_002188.3.2			NR_045011.1.1	NR_015451.2.2					NR_040022.1.11	NR_110296.1.1
NR_003655.3.6	NR_073128.1.4					NR_028104.1.1	NR_110083.3.1			NR_015451.2.2	NR_120453.2.3					NR_047580.3.2	NR_073577.1.1
NR_037596.1.7	NR_037893.2.1					NR_033649.1.1	NR_003494.2.3			NR_120453.2.3	NR_038888.1.7					NR_073473.3.1	NR_027156.2.4
NR_026827.1.3	NR_024492.3.18					NR_073570.3.2	NR_038406.1.1			NR_038888.1.7	NR_027247.3.4					NR_110296.1.1	NR_073517.1.4
NR_037701.2.7	NR_027257.3.1					NR_037709.2.2	NR_028104.1.1			NR_027247.3.4	NR_037921.1.7					NR_073577.1.1	NR_037916.1.1
NR_073155.2.2	NR_024489.2.2					NR_104592.3.1	NR_033649.1.1			NR_037921.1.7	NR_026975.3.5					NR_003677.3.1	NR_003148.1.3
NR_038929.1.2	NR_027040.2.1					NR_003528.1.2	NR_073570.3.2			NR_026975.3.5	NR_037701.2.7					NR_027156.2.4	NR_028383.1.3
NR_027347.1.1	NR_003494.2.3					NR_104222.2.5	NR_037709.2.2			NR_037701.2.7	NR_110493.1.12					NR_073517.1.4	NR_003242.3.1
NR_104423.3.2	NR_109779.3.2					NR_033436.1.1	NR_104592.3.1			NR_110493.1.12	NR_103731.3.1					NR_037916.1.1	NR_003699.2.1
NR_108099.1.3	NR_003676.1.3					NR_024438.1.3	NR_003528.1.2			NR_103731.3.1	NR_037623.1.2					NR_028383.1.3	NR_049756.3.3
NR_073058.2.1	NR_033427.3.5					NR_110296.1.1	NR_104222.2.5			NR_037623.1.2	NR_026961.1.8					NR_003242.3.1	NR_027257.3.1
NR_073002.3.5	NR_033896.2.3					NR_003528.2.8	NR_033436.1.1			NR_026961.1.8	NR_033850.1.6					NR_003699.2.1	NR_110257.1.1
NR_033850.1.6	NR_040079.2.1					NR_027293.1.3	NR_024438.1.3			NR_033850.1.6	NR_037607.1.3					NR_049756.3.3	NR_029394.2.2
NR_038965.1.7	NR_045387.3.2					NR_033649.2.1	NR_110296.1.1			NR_037607.1.3	NR_109994.2.5					NR_034146.3.2	NR_024628.3.1
NR_003945.2.3	NR_002766.2.1					NR_110821.3.1	NR_003528.2.8			NR_109994.2.5	NR_037714.2.2					NR_027257.3.1	NR_026873.1.8
NR_045697.3.11	NR_111950.3.9					NR_026855.3.1	NR_027293.1.3			NR_037714.2.2	NR_033906.1.2					NR_029394.2.2	NR_024438.1.3
NR_037928.3.1	NR_034053.1.3					NR_103797.1.2	NR_033649.2.1			NR_033906.1.2	NR_026899.2.1					NR_024628.3.1	NR_047662.1.3
NR_003256.2.1	NR_027428.2.3					NR_037926.2.1	NR_110821.3.1			NR_026899.2.1	NR_026904.2.3					NR_026873.1.8	NR_026580.3.7
NR_001557.1.4	NR_045622.1.2					NR_109844.3.8	NR_026855.3.1			NR_027247.1.6	NR_033308.2.1					NR_024438.1.3	NR_110170.2.3
NR_047516.2.2	NR_024451.1.7					NR_015424.3.2	NR_103797.1.2			NR_026904.2.3	NR_040053.1.10					NR_047662.1.3	NR_104643.3.1
NR_003528.2.8	NR_027282.1.4					NR_103726.3.1	NR_037926.2.1			NR_033308.2.1	NR_002223.2.1					NR_026580.3.7	NR_027247.2.4
NR_023350.1.4	NR_040077.3.2					NR_036542.1.1	NR_109844.3.8			NR_040053.1.10	NR_103509.3.3					NR_027247.2.4	NR_103534.1.2
NR_026790.3.1	NR_045670.2.5					NR_002718.3.4	NR_015424.3.2			NR_002223.2.1	NR_015379.2.2					NR_103534.1.2	NR_048564.2.2
NR_037864.2.1	NR_038925.3.18					NR_027338.2.1	NR_103726.3.1			NR_103509.3.3	NR_024116.1.2					NR_048564.2.2	NR_033427.3.5
NR_003584.2.1	NR_038221.2.2					NR_033879.1.7	NR_036542.1.1			NR_015379.2.2	NR_033761.1.2					NR_033427.3.5	NR_047603.2.1
NR_047593.3.8	NR_073405.1.3					NR_033840.1.1	NR_002718.3.4			NR_024116.1.2	NR_015424.3.2					NR_047603.2.1	NR_024516.2.3
NR_003503.3.4	NR_038359.1.2					NR_109795.1.2	NR_027338.2.1			NR_033761.1.2	NR_027026.2.7					NR_036569.3.6	NR_036569.3.6
NR_047580.3.2	NR_033863.1.1					NR_002223.2.1	NR_033879.1.7			NR_015424.3.2	NR_073058.2.1					NR_038388.3.3	NR_038388.3.3
NR_036662.3.1	NR_045072.1.9					NR_033435.3.14	NR_033840.1.1			NR_027026.2.7	NR_027000.3.6					NR_073494.2.1	NR_073494.2.1
NR_033942.1.1	NR_015417.3.3					NR_073595.2.1	NR_109795.1.2			NR_073058.2.1	NR_073179.1.2					NR_026827.1.3	NR_026827.1.3
NR_073163.3.1	NR_026756.2.1					NR_023383.3.1	NR_002223.2.1			NR_027000.3.6	NR_033896.2.3					NR_104606.2.2	NR_104606.2.2
NR_045204.2.1	NR_045218.2.2					NR_037654.1.2	NR_033435.3.14			NR_073179.1.2	NR_110744.2.7					NR_038359.1.2	NR_038359.1.2
NR_103726.3.1	NR_026921.3.1					NR_037607.1.3	NR_073595.2.1			NR_033896.2.3	NR_102751.2.3					NR_003494.3.6	NR_024552.3.2
NR_037949.3.2	NR_048564.2.2					NR_109994.2.5	NR_023383.3.1			NR_110744.2.7	NR_045387.3.2					NR_027927.3.1	NR_003494.3.6
NR_026592.1.1	NR_002728.3.235					NR_023361.1.3	NR_037654.1.2			NR_102751.2.3	NR_038925.3.18					NR_027513.2.8	NR_027927.3.1
NR_026583.1.1	NR_046110.2.2					NR_024628.3.1	NR_037607.1.3			NR_045123.3.4	NR_001562.3.3					NR_034053.1.3	NR_027513.2.8
NR_120415.2.2	NR_110619.3.1					NR_045566.3.1	NR_109994.2.5			NR_045387.3.2	NR_104473.2.1					NR_027455.3.4	NR_034053.1.3
NR_047679.1.7	NR_027073.1.3					NR_110314.2.12	NR_023361.1.3			NR_038925.3.18	NR_002184.1.1					NR_045072.1.9	NR_027455.3.4
NR_046662.2.12	NR_027906.3.1					NR_103509.3.3	NR_024628.3.1			NR_001562.3.3	NR_024158.1.1					NR_001557.1.4	NR_045072.1.9
NR_024116.1.2	NR_104222.2.5					NR_039989.2.8	NR_045566.3.1			NR_104473.2.1	NR_026711.2.3					NR_110526.2.4	NR_001557.1.4
NR_036505.3.6	NR_034006.3.4					NR_026960.1.4	NR_110314.2.12			NR_002184.1.1	NR_026960.1.4					NR_045768.3.7	NR_110526.2.4
NR_033966.2.4	NR_047603.2.1					NR_045962.2.2	NR_103509.3.3			NR_024158.1.1	NR_026563.3.1					NR_046110.2.2	NR_045768.3.7
NR_046851.1.1	NR_103814.3.9					NR_047527.2.1	NR_039989.2.8			NR_026711.2.3	NR_109915.2.1					NR_027251.3.1	NR_046110.2.2
NR_038991.1.9	NR_038164.3.4					NR_047690.3.5	NR_026960.1.4			NR_026960.1.4	NR_028350.1.4					NR_073495.1.3	NR_027251.3.1
NR_038252.1.2	NR_027007.1.5					NR_033935.3.2	NR_045962.2.2			NR_026563.3.1	NR_027762.3.6					NR_040003.1.1	NR_040003.1.1
NR_034022.2.28	NR_027141.2.2					NR_111950.3.9	NR_047527.2.1			NR_109915.2.1	NR_027634.3.5					NR_027000.3.6	NR_027000.3.6
NR_073405.3.12	NR_024417.2.3					NR_073102.1.4	NR_047690.3.5			NR_028350.1.4	NR_104331.2.4					NR_001558.1.14	NR_028492.3.1
NR_037845.3.12	NR_110493.1.12					NR_027762.3.6	NR_033935.3.2			NR_027762.3.6	NR_037924.3.7					NR_038888.1.7	NR_001558.1.14
NR_102739.2.1	NR_110744.2.7					NR_036461.1.1	NR_111950.3.9			NR_027634.3.5	NR_026827.1.3					NR_073058.2.1	NR_038888.1.7
NR_072994.3.8	NR_033761.1.2					NR_049794.2.3	NR_073102.1.4			NR_104331.2.4	NR_046110.2.2					NR_045697.3.11	NR_111950.3.9
NR_036678.1.6	NR_037623.1.2					NR_024150.3.1	NR_027762.3.6			NR_037924.3.7	NR_003677.3.1					NR_026916.2.1	NR_073058.2.1
NR_024374.3.6	NR_110555.1.4					NR_045697.3.11	NR_036461.1.1			NR_026827.1.3	NR_002188.3.2					NR_073155.2.2	NR_045697.3.11
NR_026800.2.18	NR_104486.3.10					NR_026909.3.2	NR_049794.2.3			NR_046110.2.2	NR_103529.3.1					NR_045387.3.2	NR_026916.2.1
NR_036438.3.1	NR_049794.2.3					NR_029393.1.6	NR_024150.3.1			NR_003677.3.1	NR_037709.2.2					NR_037864.2.1	NR_073155.2.2
NR_026951.1.6	NR_047690.3.5					NR_045789.2.2	NR_045697.3.11			NR_002188.3.2	NR_026580.3.1					NR_104486.3.10	NR_045387.3.2
NR_033690.3.1	NR_073494.2.1					NR_110102.1.5	NR_026909.3.2			NR_103529.3.1	NR_033746.2.1					NR_040079.2.1	NR_037864.2.1
NR_104224.2.9	NR_038911.3.2					NR_002726.1.1	NR_029393.1.6			NR_037709.2.2	NR_024321.2.2					NR_045204.1.1	NR_104486.3.10
NR_033183.1.1	NR_104222.2.7					NR_033519.3.1	NR_045789.2.2			NR_026580.3.1	NR_110848.3.4					NR_033761.1.2	NR_027003.2.3
NR_110852.2.3	NR_038888.1.7					NR_027339.1.3	NR_110102.1.5			NR_033746.2.1	NR_073565.1.1					NR_033436.1.1	NR_024430.2.4
NR_040115.2.4	NR_027927.3.1					NR_028383.1.3	NR_002726.1.1			NR_024321.2.2	NR_038965.1.7					NR_037599.1.3	NR_040079.2.1
NR_001564.3.3	NR_072996.3.2					NR_037714.2.2	NR_033519.3.1			NR_110848.3.4	NR_046368.3.1					NR_036662.3.1	NR_045204.1.1
NR_045515.1.1	NR_104262.2.3					NR_104417.2.1	NR_027339.1.3			NR_073565.1.1	NR_026972.2.5					NR_002826.2.1	NR_033761.1.2
NR_033308.2.1	NR_027126.1.5					NR_027247.1.6	NR_028383.1.3			NR_038965.1.7	NR_049780.3.3					NR_037714.2.2	NR_033436.1.1
NR_104417.2.1	NR_027328.1.8					NR_045622.1.2	NR_037714.2.2			NR_046368.3.1	NR_038164.3.4					NR_027339.1.3	NR_037599.1.3
NR_037573.3.3	NR_045768.3.7					NR_002793.1.2	NR_104417.2.1			NR_026972.2.5	NR_037924.2.5					NR_033322.1.4	NR_036662.3.1
NR_026752.1.1	NR_015451.2.2					NR_037163.3.19	NR_027247.1.6			NR_049780.3.3	NR_001558.1.14					NR_033308.2.1	NR_033250.3.1
NR_024628.3.1	NR_037921.1.7					NR_029396.1.1	NR_045622.1.2			NR_038164.3.4	NR_002940.1.6					NR_047527.2.1	NR_037714.2.2
NR_109909.3.1	NR_003655.3.6					NR_104359.3.2	NR_002793.1.2			NR_109952.1.4	NR_002726.1.1					NR_034159.3.2	NR_027339.1.3
NR_026731.3.1	NR_037924.2.5					NR_103867.2.3	NR_029396.1.1			NR_037924.2.5	NR_037935.1.2					NR_038164.3.4	NR_033322.1.4
NR_038433.2.2	NR_026982.3.2					NR_024072.2.3	NR_104359.3.2			NR_001558.1.14	NR_003284.1.9					NR_073032.3.10	NR_073383.2.1
NR_037804.2.12	NR_026827.1.3					NR_027055.1.4	NR_103867.2.3			NR_002940.1.6	NR_033328.1.8					NR_028350.1.4	NR_102688.2.1
NR_023925.2.2	NR_037701.2.7					NR_024063.2.5	NR_024072.2.3			NR_002726.1.1	NR_105060.1.1					NR_045789.2.2	NR_033308.2.1
NR_046331.2.3	NR_040094.3.9					NR_102706.2.1	NR_027055.1.4			NR_037935.1.2	NR_024451.1.7					NR_103837.2.5	NR_047527.2.1
NR_029383.2.1	NR_073155.2.2					NR_045387.3.2	NR_024063.2.5			NR_104486.3.10	NR_002319.2.18					NR_027673.3.5	NR_034159.3.2
NR_001557.1.3	NR_038929.1.2					NR_033308.2.1	NR_102706.2.1			NR_003284.1.9	NR_027339.1.3					NR_036520.3.2	NR_038164.3.4
NR_003655.1.5	NR_027002.3.19					NR_046478.3.10	NR_045387.3.2			NR_033328.1.8	NR_033966.2.3					NR_024492.3.18	NR_073032.3.10
NR_103469.1.4	NR_027347.1.1					NR_028100.1.2	NR_033308.2.1			NR_028058.2.1	NR_045072.3.1					NR_037918.3.4	NR_028350.1.4
NR_002929.1.7	NR_040012.2.3					NR_015417.3.3	NR_046478.3.10			NR_105060.1.1	NR_045215.1.2					NR_033893.2.5	NR_045789.2.2
NR_110614.3.1	NR_104423.3.2					NR_027995.2.27	NR_028100.1.2			NR_024451.1.7	NR_037868.3.2					NR_104423.3.2	NR_027673.3.5
NR_109844.3.8	NR_073058.2.1					NR_037893.2.1	NR_015417.3.3			NR_002319.2.18	NR_048564.2.2					NR_117091.2.6	NR_048543.1.2
NR_024024.3.1	NR_033966.2.3					NR_038931.2.3	NR_027995.2.27			NR_027339.1.3	NR_037597.2.1					NR_110744.3.5	NR_002929.1.7
NR_040104.2.1	NR_027513.2.8					NR_110493.1.12	NR_037893.2.1			NR_033966.2.3	NR_104108.2.1					NR_038929.1.2	NR_037918.3.4
NR_003263.3.1	NR_073002.3.5					NR_026540.3.6	NR_038931.2.3			NR_045072.3.1	NR_034053.1.3					NR_033906.1.2	NR_033893.2.5
NR_026743.2.3	NR_028402.1.4					NR_104224.2.9	NR_110493.1.12			NR_045215.1.2						NR_002930.2.2	NR_104423.3.2
NR_038192.1.1	NR_033850.1.6					NR_103553.3.10	NR_026540.3.6			NR_037868.3.2						NR_038389.2.3	NR_117091.2.6
NR_027026.2.7	NR_038965.1.7					NR_073458.2.1	NR_104224.2.9			NR_048564.2.2						NR_003500.1.2	NR_110744.3.5
NR_034031.2.3	NR_003945.2.3					NR_001557.1.4	NR_103553.3.10			NR_037597.2.1						NR_015451.2.2	NR_038929.1.2
NR_026583.2.3	NR_045697.3.11					NR_045072.1.9	NR_073458.2.1			NR_104108.2.1						NR_023350.1.4	NR_033906.1.2
NR_026800.1.18	NR_037928.3.1					NR_002728.3.235	NR_001557.1.4			NR_034053.1.3						NR_027321.2.4	NR_002930.2.2
NR_034022.1.36	NR_003256.2.1					NR_033427.3.5	NR_045072.1.9									NR_027282.1.4	NR_102405.2.8
NR_024457.3.3	NR_001557.1.4					NR_038929.1.2	NR_002728.3.235									NR_049794.2.3	NR_033781.1.12
NR_036651.2.1	NR_110102.1.5					NR_003500.1.2	NR_033427.3.5									NR_073128.1.4	NR_003500.1.2
NR_027156.1.1	NR_047516.2.2					NR_073155.2.2	NR_038929.1.2									NR_015417.3.3	NR_015451.2.2
NR_026972.2.5	NR_003528.2.8					NR_024123.2.2	NR_003500.1.2									NR_033710.2.16	NR_023350.1.4
NR_047662.3.2	NR_023350.1.4					NR_110555.1.4	NR_073155.2.2									NR_038444.3.1	NR_027321.2.4
NR_026805.1.3	NR_026790.3.1					NR_033906.1.2	NR_024123.2.2									NR_033760.2.13	NR_027282.1.4
NR_037185.1.4	NR_026675.2.2					NR_036678.1.6	NR_033906.1.2									NR_003083.3.2	NR_049794.2.3
NR_002330.1.1	NR_037864.2.1					NR_045218.2.2	NR_038252.1.2									NR_073405.3.12	NR_073128.1.4
NR_002728.2.97	NR_015406.3.3					NR_073108.3.13	NR_036678.1.6									NR_038221.2.2	NR_038925.3.18
NR_046330.1.3	NR_026891.2.1					NR_040094.3.9	NR_045218.2.2									NR_027007.1.5	NR_015417.3.3
NR_033344.2.2	NR_003584.2.1					NR_040079.2.1	NR_040079.2.1									NR_038262.1.3	NR_033710.2.16
NR_033710.2.16	NR_047593.3.8					NR_003584.2.1	NR_037611.1.3									NR_110614.3.1	NR_038444.3.1
NR_049769.1.2	NR_047580.3.2					NR_037611.1.3	NR_027156.2.4									NR_104644.1.2	NR_033760.2.13
NR_104023.3.6	NR_003662.1.2					NR_027156.2.4	NR_073163.3.1									NR_047554.3.1	NR_003083.3.2
NR_045634.1.4	NR_003085.2.1					NR_073163.3.1	NR_049743.1.1									NR_104013.2.1	NR_073405.3.12
NR_033400.3.2	NR_072994.2.1					NR_049743.1.1	NR_002795.1.3									NR_016021.2.11	NR_038221.2.2
NR_046438.3.3	NR_002144.2.1					NR_002795.1.3	NR_073177.3.3									NR_003255.2.80	NR_027007.1.5
NR_033327.3.7	NR_036662.3.1					NR_073177.3.3	NR_036637.3.1									NR_028058.2.1	NR_110614.3.1
NR_023361.1.3	NR_033942.1.1					NR_036637.3.1	NR_003655.1.5									NR_002183.3.1	NR_104644.1.2
NR_038444.3.1	NR_073163.3.1					NR_003655.1.5	NR_027406.2.2									NR_004844.3.1	NR_037941.2.1
NR_104579.2.1	NR_037916.1.1					NR_026643.2.1	NR_026643.2.1									NR_104108.2.1	NR_047554.3.1
NR_111973.1.2	NR_045204.2.1					NR_110786.2.2	NR_110786.2.2									NR_077246.2.1	NR_104013.2.1
NR_046347.2.2	NR_036506.1.1					NR_026961.1.8	NR_026961.1.8									NR_002182.2.1	NR_016021.2.11
NR_103778.1.2	NR_103726.3.1					NR_045768.3.7	NR_045768.3.7									NR_034031.2.3	NR_003255.2.80
NR_015421.3.1	NR_027408.3.2					NR_033966.2.4	NR_033966.2.4									NR_003608.2.1	NR_024489.3.4
NR_002713.2.12	NR_037670.1.1					NR_073058.2.1	NR_073058.2.1									NR_033855.1.1	NR_028058.2.1
NR_109795.1.2	NR_003699.2.1					NR_104343.1.1	NR_104343.1.1									NR_040241.3.6	NR_002183.3.1
NR_024594.3.1	NR_037949.3.2					NR_024591.3.4	NR_024591.3.4									NR_002728.2.232	NR_004844.3.1
NR_015406.1.9	NR_026592.1.1					NR_004382.2.14	NR_004382.2.14									NR_029383.2.1	NR_026660.3.2
NR_028288.1.6	NR_026583.1.1					NR_102739.2.1	NR_026899.2.1									NR_103497.1.6	NR_104108.2.1
NR_002728.2.180	NR_027762.3.6					NR_027330.3.6	NR_102739.2.1									NR_104598.2.2	NR_077246.2.1
NR_040023.2.13	NR_033893.2.5					NR_111893.2.10	NR_073430.1.10									NR_037158.3.2	NR_002182.2.1
NR_037611.1.3	NR_110848.3.4					NR_029383.2.1	NR_027330.3.6									NR_024279.1.1	NR_034031.2.3
NR_024376.1.1	NR_024116.1.2					NR_026805.1.3	NR_111893.2.10									NR_037928.3.1	NR_033855.1.1
NR_002728.2.15	NR_104644.1.2					NR_027335.1.1	NR_029383.2.1									NR_027107.2.2	NR_040241.3.6
NR_111893.2.10	NR_036505.3.6					NR_027513.2.8	NR_026857.2.3									NR_034022.1.36	NR_002728.2.232
NR_003661.2.1	NR_033966.2.4					NR_015451.2.2	NR_026805.1.3									NR_003528.1.2	NR_029383.2.1
NR_073473.3.1	NR_046851.1.1					NR_003256.2.1	NR_027335.1.1									NR_046097.2.5	NR_037158.3.2
NR_045286.2.1	NR_003500.1.2					NR_037941.2.1	NR_027513.2.8									NR_002728.3.235	NR_024279.1.1
NR_024158.1.1	NR_038991.1.9					NR_040104.2.1	NR_015451.2.2									NR_047593.3.8	NR_037928.3.1
NR_033417.2.3	NR_040003.1.1					NR_037918.3.2	NR_003256.2.1									NR_045494.1.1	NR_110681.1.2
NR_104359.3.2	NR_038252.1.2					NR_026583.1.1	NR_037941.2.1									NR_037926.2.1	NR_003528.1.2
NR_110043.3.2	NR_037840.2.1					NR_034022.2.28	NR_040104.2.1									NR_045515.1.1	NR_103814.3.9
NR_028337.1.3	NR_034022.2.28					NR_027002.3.19	NR_037918.3.2									NR_037945.2.1	NR_002728.3.235
NR_046439.2.2	NR_073405.3.12					NR_027466.3.3	NR_026583.1.1									NR_027293.1.3	NR_047593.3.8
NR_003290.3.2	NR_037845.3.12					NR_073565.1.1	NR_034022.2.28									NR_037951.1.1	NR_030724.1.2
NR_026974.1.5	NR_073108.3.13					NR_037864.2.1	NR_027002.3.19									NR_027921.3.2	NR_045494.1.1
NR_045090.1.3	NR_102739.2.1					NR_004431.1.2	NR_027466.3.3									NR_046282.1.1	NR_037926.2.1
NR_026836.3.5	NR_072994.3.8					NR_103718.2.2	NR_073565.1.1									NR_045566.3.1	NR_045515.1.1
NR_046402.2.5	NR_026855.2.4					NR_110267.1.4	NR_037864.2.1									NR_033344.2.2	NR_037945.2.1
NR_110732.2.1	NR_027436.2.5					NR_037927.1.1	NR_004431.1.2									NR_110809.1.13	NR_027293.1.3
NR_110312.2.3	NR_036678.1.6						NR_104643.3.1									NR_103718.2.2	NR_026890.2.1
NR_033828.3.2	NR_024374.3.6						NR_024279.1.1									NR_003494.2.3	NR_037951.1.1
NR_037869.3.1	NR_026800.2.18						NR_103718.2.2									NR_104222.2.5	NR_027921.3.2
NR_109898.2.1	NR_036438.3.1						NR_110267.1.4									NR_120453.2.3	NR_046282.1.1
NR_104599.1.2	NR_026951.1.6						NR_038389.2.3									NR_027063.3.3	NR_045566.3.1
NR_026643.2.1	NR_104146.3.32						NR_110815.1.3									NR_073595.2.1	NR_038868.1.3
NR_027136.1.5	NR_028058.2.1						NR_045006.2.4									NR_037874.1.1	NR_073430.2.10
NR_046282.3.6	NR_104224.2.9						NR_037927.1.1									NR_028388.2.1	NR_033344.2.2
NR_024471.3.1	NR_036595.1.2						NR_026580.1.1									NR_104601.1.1	NR_045072.3.1
NR_110759.1.8	NR_033396.2.4															NR_036438.3.1	NR_045277.1.2
NR_110524.3.1	NR_024546.1.3																NR_038433.2.2
NR_045277.1.2	NR_003225.1.1																NR_110809.1.13
NR_033841.3.3	NR_037669.2.2																NR_003494.2.3
NR_026544.1.6	NR_045515.1.1																NR_027126.1.5
NR_026677.1.12	NR_026752.1.1																NR_120453.2.3
NR_119376.2.10	NR_103731.3.1																NR_027063.3.3
NR_028343.3.5	NR_038406.1.1																NR_073595.2.1
NR_036605.3.2	NR_024628.3.1																NR_003580.3.2
NR_002454.3.1	NR_038433.2.2																NR_026550.1.3
NR_046110.2.4	NR_037804.2.12																NR_028388.2.1
NR_028288.1.8	NR_046331.2.3																NR_072994.3.8
NR_037566.3.1	NR_104299.1.1																NR_109779.3.2
NR_026800.1.12	NR_003655.1.5																NR_045129.1.2
NR_027257.2.4	NR_026589.1.2																NR_104601.1.1
NR_002728.3.11	NR_002929.1.7																NR_073509.2.2
NR_026943.2.11	NR_024430.2.4																NR_037893.2.1
NR_024408.1.1	NR_104222.2.2																NR_103542.3.2
NR_033738.1.14	NR_109844.3.8																NR_026857.2.3
NR_034154.3.4	NR_024024.3.1																NR_015421.3.1
NR_026762.3.2	NR_040104.2.1																NR_026758.1.1
NR_110644.3.2	NR_045417.1.1																NR_109988.3.2
NR_109947.3.5	NR_024438.3.3																NR_073108.3.13
NR_003714.3.5	NR_027026.2.7																NR_033849.2.3
NR_110661.3.5	NR_021485.1.1																NR_051996.1.3
NR_045262.2.5	NR_034031.2.3
NR_003528.2.9	NR_110170.2.3
NR_003491.1.1	NR_029193.2.2
NR_040107.2.1	NR_002768.3.7
NR_046084.2.8	NR_027018.1.1
NR_103537.1.8	NR_045682.1.13
	NR_027003.2.3
	NR_036651.2.1
	NR_026805.1.3
	NR_110267.1.4
	NR_110744.3.5
	NR_110554.2.4
	NR_033710.2.16
	NR_037649.1.2
	NR_073179.1.2
	NR_038444.3.1
	NR_104579.2.1
