# Supplementary material for: The cryptic lncRNA-encoded microprotein TPM3P9 drives oncogenic RNA splicing and tumorigenesis
Source: Signal Transduct Target Ther. 2025 Jan 27;10:43. doi: 10.1038/s41392-025-02128-8 (PMC11770092; doi:10.1038/s41392-025-02128-8)
Supplement: Supplementary file 4 — Supplementary Data S2 [file 41392_2025_2128_MOESM4_ESM.xlsx]

## Sheet: Sheet1
Data S2. Distribution of LEPs identified in the CPTAC cohort on chromosomes (related to Fig. 1b)
NR ID	chromosome	cancer type
NR_001446.3.1	chr10	Breast
NR_001557.1.4	chr2	Breast
NR_001557.1.3	chr2	Breast
NR_001558.1.14	chr20	Breast
NR_001562.3.3	chr4	Breast
NR_001564.3.3	chrX	Breast
NR_002144.2.1	chr7	Breast
NR_002166.3.1	chr19	Breast
NR_002184.1.1	chr22	Breast
NR_002188.3.2	chr1	Breast
NR_002330.1.1	chr7	Breast
NR_002454.3.1	chr16	Breast
NR_002713.2.12	chr5	Breast
NR_002718.3.4	chrX	Breast
NR_002728.2.97	chr11	Breast
NR_002728.3.11	chr11	Breast
NR_002728.2.15	chr11	Breast
NR_002728.3.235	chr11	Breast
NR_002728.2.180	chr11	Breast
NR_002766.2.1	chr14	Breast
NR_002768.3.7	chr6	Breast
NR_002793.1.2	chr13	Breast
NR_002929.1.7	chr1	Breast
NR_003085.2.1	chr7	Breast
NR_003148.1.4	chr19	Breast
NR_003225.1.1	chr14	Breast
NR_003256.2.1	chr14	Breast
NR_003263.3.1	chr5	Breast
NR_003290.3.2	chr12	Breast
NR_003491.1.1	chr22	Breast
NR_003494.2.3	chr8	Breast
NR_003500.1.2	chr7	Breast
NR_003503.3.4	chr2	Breast
NR_003525.3.8	chr10	Breast
NR_003528.2.8	chr9	Breast
NR_003528.1.2	chr9	Breast
NR_003528.2.9	chr9	Breast
NR_003584.2.1	chr4	Breast
NR_003655.3.6	chr7	Breast
NR_003655.1.5	chr7	Breast
NR_003661.2.1	chr15	Breast
NR_003662.1.2	chr19	Breast
NR_003676.1.3	chr16	Breast
NR_003677.3.1	chr20	Breast
NR_003699.2.1	chr19	Breast
NR_003714.3.5	chr22	Breast
NR_003945.2.3	chr11	Breast
NR_004845.1.1	chr5	Breast
NR_015367.1.1	chrX	Breast
NR_015406.1.9	chr20	Breast
NR_015406.3.3	chr20	Breast
NR_015417.3.3	chr18	Breast
NR_015421.3.1	chr7	Breast
NR_015451.2.2	chr11	Breast
NR_021485.1.1	chr3	Breast
NR_023312.1.2	chr19	Breast
NR_023350.1.4	chr3	Breast
NR_023361.1.3	chr15	Breast
NR_023383.3.1	chr7	Breast
NR_023925.2.2	chr18	Breast
NR_024024.3.1	chr3	Breast
NR_024116.1.2	chr7	Breast
NR_024150.3.1	chr10	Breast
NR_024158.1.1	chr5	Breast
NR_024178.3.1	chr17	Breast
NR_024320.3.1	chr16	Breast
NR_024374.3.6	chr12	Breast
NR_024376.1.1	chr9	Breast
NR_024388.2.1	chr3	Breast
NR_024408.1.1	chr9	Breast
NR_024417.2.3	chr22	Breast
NR_024430.2.4	chr11	Breast
NR_024438.3.3	chr1	Breast
NR_024438.1.3	chr1	Breast
NR_024451.1.7	chr7	Breast
NR_024457.3.3	chr12	Breast
NR_024471.3.1	chr11	Breast
NR_024489.2.2	chr1	Breast
NR_024492.3.18	chr16	Breast
NR_024546.1.3	chr18	Breast
NR_024552.3.2	chr10	Breast
NR_024594.3.1	chr20	Breast
NR_024628.3.1	chr10	Breast
NR_026544.1.6	chr12	Breast
NR_026550.1.1	chr1	Breast
NR_026583.2.3	chr12	Breast
NR_026583.1.1	chr12	Breast
NR_026589.1.2	chr15	Breast
NR_026592.1.1	chr10	Breast
NR_026643.2.1	chr11	Breast
NR_026673.2.1	chr7	Breast
NR_026675.2.2	chr16	Breast
NR_026677.1.12	chr9	Breast
NR_026711.2.3	chrX	Breast
NR_026731.3.1	chr14	Breast
NR_026743.2.3	chr10	Breast
NR_026752.1.1	chr1	Breast
NR_026756.2.1	chr18	Breast
NR_026762.3.2	chr10	Breast
NR_026790.3.1	chr6	Breast
NR_026800.1.18	chr14	Breast
NR_026800.1.12	chr14	Breast
NR_026800.2.18	chr14	Breast
NR_026805.1.3	chr6	Breast
NR_026827.1.3	chr10	Breast
NR_026836.3.5	chr12	Breast
NR_026855.3.5	chr6	Breast
NR_026855.2.4	chr6	Breast
NR_026891.2.1	chr15	Breast
NR_026899.2.1	chr17	Breast
NR_026909.3.2	chr2	Breast
NR_026921.3.1	chr5	Breast
NR_026943.2.11	chr21	Breast
NR_026951.1.6	chr17	Breast
NR_026961.1.8	chr21	Breast
NR_026972.2.5	chr6	Breast
NR_026974.1.5	chr8	Breast
NR_026975.3.5	chrX	Breast
NR_026982.3.2	chr22	Breast
NR_027000.3.6	chr8	Breast
NR_027002.3.19	chr1	Breast
NR_027003.2.3	chr19	Breast
NR_027007.1.5	chr3	Breast
NR_027018.1.1	chr11	Breast
NR_027026.2.7	chr5	Breast
NR_027040.2.1	chr7	Breast
NR_027073.1.3	chr15	Breast
NR_027126.1.5	chr9	Breast
NR_027136.1.5	chr1	Breast
NR_027141.2.2	chr10	Breast
NR_027145.1.1	chr2	Breast
NR_027156.1.1	chr9	Breast
NR_027156.2.4	chr9	Breast
NR_027237.2.2	chr7	Breast
NR_027247.3.4	chr1	Breast
NR_027257.2.4	chr19	Breast
NR_027257.3.1	chr19	Breast
NR_027282.1.4	chr10	Breast
NR_027293.1.3	chr22	Breast
NR_027328.1.8	chr7	Breast
NR_027338.2.1	chr6	Breast
NR_027339.1.3	chr7	Breast
NR_027347.1.1	chr7	Breast
NR_027408.3.2	chr17	Breast
NR_027428.2.3	chr10	Breast
NR_027455.3.4	chrX	Breast
NR_027466.3.3	chr13	Breast
NR_027489.3.1	chr16	Breast
NR_027513.2.8	chr15	Breast
NR_027713.3.3	chr11	Breast
NR_027762.3.6	chr1	Breast
NR_027906.3.1	chr6	Breast
NR_027908.3.1	chr6	Breast
NR_027921.3.2	chr17	Breast
NR_027927.3.1	chr3	Breast
NR_027946.3.23	chr12	Breast
NR_028049.3.1	chr2	Breast
NR_028058.2.1	chr7	Breast
NR_028104.1.1	chr1	Breast
NR_028288.1.8	chr14	Breast
NR_028288.1.6	chr14	Breast
NR_028337.1.3	chr17	Breast
NR_028338.1.2	chr6	Breast
NR_028343.3.5	chr19	Breast
NR_028356.1.2	chr2	Breast
NR_028383.1.3	chr11	Breast
NR_028402.1.4	chr20	Breast
NR_028476.3.1	chrX	Breast
NR_028491.1.1	chr11	Breast
NR_029193.2.2	chr2	Breast
NR_029383.2.1	chr13	Breast
NR_029427.1.2	chrX	Breast
NR_029472.3.1	chr6	Breast
NR_033183.1.1	chr1	Breast
NR_033243.3.2	chr9	Breast
NR_033302.1.3	chr1	Breast
NR_033308.2.1	chr2	Breast
NR_033322.1.4	chr7	Breast
NR_033327.3.7	chr6	Breast
NR_033344.2.2	chr14	Breast
NR_033396.2.4	chr11	Breast
NR_033400.3.2	chr19	Breast
NR_033416.2.5	chr7	Breast
NR_033417.2.3	chr5	Breast
NR_033427.3.5	chr3	Breast
NR_033435.3.14	chr7	Breast
NR_033436.1.1	chr7	Breast
NR_033519.3.1	chr3	Breast
NR_033646.3.2	chr16	Breast
NR_033649.2.1	chr11	Breast
NR_033649.1.1	chr11	Breast
NR_033690.3.1	chr1	Breast
NR_033710.2.16	chr1	Breast
NR_033738.1.14	chr15	Breast
NR_033746.2.1	chr19	Breast
NR_033761.1.2	chr14	Breast
NR_033828.3.2	chr4	Breast
NR_033841.3.3	chr2	Breast
NR_033849.2.3	chr8	Breast
NR_033850.1.6	chr10	Breast
NR_033863.1.1	chr9	Breast
NR_033879.1.7	chr2	Breast
NR_033893.2.5	chr8	Breast
NR_033896.2.3	chr6	Breast
NR_033906.1.2	chr5	Breast
NR_033935.3.2	chr2	Breast
NR_033942.1.1	chr7	Breast
NR_033966.2.4	chr1	Breast
NR_033966.2.3	chr1	Breast
NR_034006.3.4	chr9	Breast
NR_034022.1.36	chr7	Breast
NR_034022.2.28	chr7	Breast
NR_034031.2.3	chrX	Breast
NR_034035.3.2	chr1	Breast
NR_034053.1.3	chr7	Breast
NR_034154.3.4	chr11	Breast
NR_036438.3.1	chr10	Breast
NR_036438.3.3	chr10	Breast
NR_036461.1.1	chr1	Breast
NR_036505.3.6	chr9	Breast
NR_036506.1.1	chr10	Breast
NR_036542.1.1	chr11	Breast
NR_036595.1.2	chr1	Breast
NR_036605.3.2	chr1	Breast
NR_036624.3.1	chr5	Breast
NR_036640.2.1	chr1	Breast
NR_036651.2.1	chr9	Breast
NR_036662.3.1	chr1	Breast
NR_036678.1.6	chr11	Breast
NR_037163.1.19	chr1	Breast
NR_037163.3.1	chr1	Breast
NR_037185.1.4	chr1	Breast
NR_037188.3.1	chr20	Breast
NR_037566.3.1	chr22	Breast
NR_037573.3.3	chr16	Breast
NR_037596.1.7	chr4	Breast
NR_037597.2.1	chr2	Breast
NR_037599.1.2	chr15	Breast
NR_037607.1.3	chr1	Breast
NR_037611.1.3	chr22	Breast
NR_037623.1.2	chr15	Breast
NR_037644.1.2	chr10	Breast
NR_037644.3.1	chr10	Breast
NR_037649.1.2	chr2	Breast
NR_037654.1.2	chr15	Breast
NR_037669.2.2	chr7	Breast
NR_037670.1.1	chr7	Breast
NR_037701.2.7	chr2	Breast
NR_037709.2.2	chr17	Breast
NR_037713.3.2	chr17	Breast
NR_037714.2.2	chr17	Breast
NR_037717.1.3	chr17	Breast
NR_037719.1.2	chr17	Breast
NR_037804.2.12	chr3	Breast
NR_037840.2.1	chr4	Breast
NR_037845.3.12	chr1	Breast
NR_037846.3.1	chr6	Breast
NR_037864.2.1	chr1	Breast
NR_037869.3.1	chr1	Breast
NR_037879.3.1	chr2	Breast
NR_037893.2.1	chr3	Breast
NR_037916.1.1	chrX	Breast
NR_037921.1.7	chr20	Breast
NR_037924.2.5	chr17	Breast
NR_037926.1.4	chr17	Breast
NR_037926.2.1	chr17	Breast
NR_037928.3.1	chr17	Breast
NR_037932.2.3	chr19	Breast
NR_037941.2.1	chr20	Breast
NR_037945.2.1	chr20	Breast
NR_037949.3.2	chr11	Breast
NR_037951.1.1	chr5	Breast
NR_038164.3.4	chr20	Breast
NR_038192.1.1	chr19	Breast
NR_038221.2.2	chr3	Breast
NR_038230.2.2	chr17	Breast
NR_038252.1.2	chr1	Breast
NR_038359.1.2	chr19	Breast
NR_038406.1.1	chr8	Breast
NR_038433.2.2	chr13	Breast
NR_038444.3.1	chr10	Breast
NR_038888.1.7	chr2	Breast
NR_038911.3.2	chr22	Breast
NR_038925.3.18	chr8	Breast
NR_038929.1.2	chr6	Breast
NR_038965.1.7	chr7	Breast
NR_038991.1.9	chr13	Breast
NR_039981.1.4	chr7	Breast
NR_039989.2.8	chr5	Breast
NR_040003.1.1	chr7	Breast
NR_040012.2.3	chr17	Breast
NR_040022.1.11	chr6	Breast
NR_040023.2.13	chr16	Breast
NR_040053.1.10	chr12	Breast
NR_040077.3.2	chr1	Breast
NR_040079.2.1	chr10	Breast
NR_040094.3.9	chr15	Breast
NR_040104.2.1	chr13	Breast
NR_040107.2.1	chr15	Breast
NR_040115.2.4	chr22	Breast
NR_045033.1.1	chr1	Breast
NR_045058.2.3	chr17	Breast
NR_045072.1.9	chr12	Breast
NR_045090.1.1	chr20	Breast
NR_045090.1.3	chr20	Breast
NR_045105.2.2	chr15	Breast
NR_045204.2.1	chr11	Breast
NR_045218.2.2	chr5	Breast
NR_045262.2.5	chr8	Breast
NR_045277.1.2	chr12	Breast
NR_045286.2.1	chr11	Breast
NR_045387.3.2	chr15	Breast
NR_045417.1.1	chr11	Breast
NR_045494.1.1	chr8	Breast
NR_045515.1.1	chr1	Breast
NR_045564.3.2	chr10	Breast
NR_045566.3.1	chr15	Breast
NR_045622.1.2	chr2	Breast
NR_045634.1.4	chr2	Breast
NR_045670.2.5	chr17	Breast
NR_045682.1.13	chr2	Breast
NR_045697.3.11	chr3	Breast
NR_045768.3.7	chr2	Breast
NR_045962.2.2	chr12	Breast
NR_046084.2.8	chr3	Breast
NR_046097.2.5	chr1	Breast
NR_046110.2.2	chr2	Breast
NR_046110.2.4	chr2	Breast
NR_046282.3.6	chr22	Breast
NR_046330.1.3	chr10	Breast
NR_046331.2.3	chr11	Breast
NR_046347.1.1	chr2	Breast
NR_046347.2.2	chr2	Breast
NR_046361.1.1	chr8	Breast
NR_046402.2.5	chr19	Breast
NR_046438.3.3	chr2	Breast
NR_046439.2.2	chr4	Breast
NR_046662.2.12	chr3	Breast
NR_046851.1.1	chr22	Breast
NR_047516.2.2	chr17	Breast
NR_047576.2.1	chr17	Breast
NR_047580.3.2	chr3	Breast
NR_047593.3.8	chr19	Breast
NR_047603.2.1	chrY	Breast
NR_047662.3.2	chr8	Breast
NR_047679.1.7	chr4	Breast
NR_047690.3.5	chr3	Breast
NR_048543.1.2	chr3	Breast
NR_048564.2.2	chr2	Breast
NR_049756.3.3	chr3	Breast
NR_049759.3.1	chr11	Breast
NR_049769.1.2	chr17	Breast
NR_049794.2.3	chr9	Breast
NR_072977.1.1	chr20	Breast
NR_072994.2.1	chr6	Breast
NR_072994.3.8	chr6	Breast
NR_072996.3.2	chr6	Breast
NR_073000.2.5	chr7	Breast
NR_073002.3.5	chr7	Breast
NR_073058.2.1	chr7	Breast
NR_073102.1.4	chr19	Breast
NR_073108.3.13	chr2	Breast
NR_073128.1.4	chr14	Breast
NR_073155.2.2	chr1	Breast
NR_073163.3.1	chr12	Breast
NR_073179.1.2	chr19	Breast
NR_073405.1.3	chr15	Breast
NR_073405.3.12	chr15	Breast
NR_073473.3.1	chr12	Breast
NR_073494.2.1	chr12	Breast
NR_073495.3.3	chr17	Breast
NR_073517.1.4	chr19	Breast
NR_073565.1.1	chr9	Breast
NR_073585.1.1	chr17	Breast
NR_075100.1.9	chr10	Breast
NR_102706.2.1	chr20	Breast
NR_102739.2.1	chr5	Breast
NR_103461.2.1	chr1	Breast
NR_103464.1.2	chr10	Breast
NR_103469.1.4	chr11	Breast
NR_103509.3.3	chr5	Breast
NR_103511.2.2	chr3	Breast
NR_103529.3.1	chr19	Breast
NR_103534.1.2	chr1	Breast
NR_103537.1.8	chr8	Breast
NR_103726.3.1	chr11	Breast
NR_103729.3.1	chr2	Breast
NR_103731.3.1	chr2	Breast
NR_103778.1.2	chr1	Breast
NR_103797.1.2	chr21	Breast
NR_103814.3.9	chr2	Breast
NR_103867.2.3	chr3	Breast
NR_104023.3.6	chr20	Breast
NR_104146.3.32	chr3	Breast
NR_104210.2.2	chr8	Breast
NR_104214.1.2	chr1	Breast
NR_104222.2.2	chr1	Breast
NR_104222.2.7	chr1	Breast
NR_104222.2.5	chr1	Breast
NR_104224.2.9	chr2	Breast
NR_104262.2.3	chr10	Breast
NR_104299.1.1	chr7	Breast
NR_104312.2.1	chr15	Breast
NR_104359.3.2	chr2	Breast
NR_104417.2.1	chr6	Breast
NR_104423.3.2	chr6	Breast
NR_104486.3.10	chr13	Breast
NR_104579.2.1	chr8	Breast
NR_104592.3.1	chr13	Breast
NR_104599.1.2	chr9	Breast
NR_104606.2.2	chr5	Breast
NR_104644.1.2	chrX	Breast
NR_108099.1.3	chr7	Breast
NR_109779.3.2	chr3	Breast
NR_109795.1.2	chr9	Breast
NR_109844.3.8	chr2	Breast
NR_109898.2.1	chr1	Breast
NR_109909.3.1	chr5	Breast
NR_109947.3.5	chr15	Breast
NR_110006.2.1	chr10	Breast
NR_110043.3.2	chr3	Breast
NR_110083.3.1	chr17	Breast
NR_110102.1.5	chr7	Breast
NR_110170.2.3	chr9	Breast
NR_110267.1.4	chr2	Breast
NR_110312.2.3	chr6	Breast
NR_110493.1.12	chr22	Breast
NR_110524.3.1	chr3	Breast
NR_110554.2.4	chr14	Breast
NR_110555.1.4	chr14	Breast
NR_110584.3.2	chr2	Breast
NR_110614.3.1	chr1	Breast
NR_110619.3.1	chr20	Breast
NR_110644.3.2	chr2	Breast
NR_110661.3.5	chr17	Breast
NR_110732.2.1	chr19	Breast
NR_110744.2.7	chr19	Breast
NR_110744.3.5	chr19	Breast
NR_110759.1.8	chr19	Breast
NR_110786.2.2	chr1	Breast
NR_110848.3.4	chr17	Breast
NR_110850.2.9	chr17	Breast
NR_110852.2.3	chr17	Breast
NR_111893.2.10	chr9	Breast
NR_111950.3.9	chr1	Breast
NR_111971.1.2	chr19	Breast
NR_111973.1.2	chr7	Breast
NR_119376.2.10	chr20	Breast
NR_120415.2.2	chr13	Breast
NR_002144.2.1	chr7	Kidney
NR_003063.1.1	chr2	Kidney
NR_003085.2.1	chr7	Kidney
NR_003148.1.4	chr19	Kidney
NR_003259.1.1	chr20	Kidney
NR_003265.2.1	chr3	Kidney
NR_003587.2.12	chr17	Kidney
NR_024043.3.1	chr17	Kidney
NR_024150.3.1	chr10	Kidney
NR_027156.2.4	chr9	Kidney
NR_027247.1.6	chr1	Kidney
NR_027466.3.3	chr13	Kidney
NR_029404.2.2	chr7	Kidney
NR_029427.1.2	chrX	Kidney
NR_033436.1.1	chr7	Kidney
NR_033519.3.1	chr3	Kidney
NR_033840.1.1	chr21	Kidney
NR_033935.3.2	chr2	Kidney
NR_036510.1.1	chr1	Kidney
NR_036542.1.1	chr11	Kidney
NR_037607.1.3	chr1	Kidney
NR_047576.2.1	chr17	Kidney
NR_072977.1.1	chr20	Kidney
NR_073415.3.4	chr15	Kidney
NR_103461.2.1	chr1	Kidney
NR_103797.1.2	chr21	Kidney
NR_103997.2.1	chr9	Kidney
NR_002139.3.1	chr6	Colon
NR_002166.3.1	chr19	Colon
NR_002793.1.2	chr13	Colon
NR_003148.1.4	chr19	Colon
NR_003242.3.1	chr1	Colon
NR_003265.2.1	chr3	Colon
NR_003284.1.9	chr3	Colon
NR_003528.2.8	chr9	Colon
NR_003574.3.4	chr16	Colon
NR_003655.2.10	chr7	Colon
NR_003655.1.5	chr7	Colon
NR_003676.1.3	chr16	Colon
NR_004845.1.1	chr5	Colon
NR_015377.1.8	chr2	Colon
NR_024150.3.1	chr10	Colon
NR_024320.3.1	chr16	Colon
NR_024388.2.1	chr3	Colon
NR_024552.3.2	chr10	Colon
NR_026550.1.1	chr1	Colon
NR_026711.2.3	chrX	Colon
NR_026805.1.3	chr6	Colon
NR_026928.1.7	chr13	Colon
NR_027247.3.4	chr1	Colon
NR_027277.3.1	chr4	Colon
NR_027282.1.4	chr10	Colon
NR_027338.2.1	chr6	Colon
NR_027339.1.3	chr7	Colon
NR_027762.3.6	chr1	Colon
NR_027794.3.7	chr3	Colon
NR_028049.3.1	chr2	Colon
NR_028104.1.1	chr1	Colon
NR_028334.1.3	chr17	Colon
NR_028338.1.2	chr6	Colon
NR_028356.1.2	chr2	Colon
NR_028491.1.1	chr11	Colon
NR_033243.3.2	chr9	Colon
NR_033435.3.14	chr7	Colon
NR_033646.3.2	chr16	Colon
NR_033746.2.1	chr19	Colon
NR_033935.3.2	chr2	Colon
NR_034146.3.2	chr19	Colon
NR_036542.1.1	chr11	Colon
NR_036624.3.1	chr5	Colon
NR_036637.3.1	chr1	Colon
NR_037163.1.19	chr1	Colon
NR_037188.3.1	chr20	Colon
NR_037644.3.1	chr10	Colon
NR_037644.1.2	chr10	Colon
NR_037649.2.20	chr2	Colon
NR_037654.1.2	chr15	Colon
NR_037701.1.13	chr2	Colon
NR_037713.3.2	chr17	Colon
NR_037714.2.2	chr17	Colon
NR_037717.1.3	chr17	Colon
NR_037719.1.2	chr17	Colon
NR_037840.2.1	chr4	Colon
NR_037879.3.1	chr2	Colon
NR_037926.1.4	chr17	Colon
NR_037928.3.1	chr17	Colon
NR_037932.2.3	chr19	Colon
NR_038164.3.4	chr20	Colon
NR_038230.2.2	chr17	Colon
NR_038295.2.2	chr6	Colon
NR_038406.1.1	chr8	Colon
NR_039981.1.4	chr7	Colon
NR_040046.3.2	chr19	Colon
NR_045033.1.1	chr1	Colon
NR_045058.2.3	chr17	Colon
NR_045105.2.2	chr15	Colon
NR_045277.1.2	chr12	Colon
NR_045962.2.2	chr12	Colon
NR_046361.1.1	chr8	Colon
NR_046851.1.1	chr22	Colon
NR_047690.3.5	chr3	Colon
NR_072977.1.1	chr20	Colon
NR_072994.3.8	chr6	Colon
NR_073155.2.2	chr1	Colon
NR_073405.1.3	chr15	Colon
NR_073495.3.3	chr17	Colon
NR_073495.3.2	chr17	Colon
NR_073565.1.1	chr9	Colon
NR_073585.1.1	chr17	Colon
NR_103461.2.1	chr1	Colon
NR_103509.3.3	chr5	Colon
NR_103511.2.2	chr3	Colon
NR_103534.1.2	chr1	Colon
NR_103729.3.1	chr2	Colon
NR_103797.1.2	chr21	Colon
NR_103804.2.1	chr5	Colon
NR_103814.3.9	chr2	Colon
NR_103997.2.1	chr9	Colon
NR_104210.2.2	chr8	Colon
NR_104214.1.2	chr1	Colon
NR_104312.2.1	chr15	Colon
NR_104592.3.1	chr13	Colon
NR_104606.2.2	chr5	Colon
NR_110102.1.5	chr7	Colon
NR_110493.1.12	chr22	Colon
NR_110744.2.7	chr19	Colon
NR_110848.3.4	chr17	Colon
NR_110852.3.1	chr17	Colon
NR_111893.2.10	chr9	Colon
NR_111930.1.3	chr1	Colon
NR_001446.3.1	chr10	Head and Neck
NR_001557.1.4	chr2	Head and Neck
NR_001558.1.14	chr20	Head and Neck
NR_002166.3.1	chr19	Head and Neck
NR_002182.2.1	chr8	Head and Neck
NR_002184.1.1	chr22	Head and Neck
NR_002188.3.2	chr1	Head and Neck
NR_002223.2.1	chr3	Head and Neck
NR_002718.3.4	chrX	Head and Neck
NR_002726.1.1	chr10	Head and Neck
NR_002728.3.235	chr11	Head and Neck
NR_002793.1.2	chr13	Head and Neck
NR_002795.1.3	chr7	Head and Neck
NR_002930.2.2	chr1	Head and Neck
NR_003148.1.4	chr19	Head and Neck
NR_003242.3.1	chr1	Head and Neck
NR_003256.2.1	chr14	Head and Neck
NR_003284.1.9	chr3	Head and Neck
NR_003494.2.3	chr8	Head and Neck
NR_003500.1.2	chr7	Head and Neck
NR_003528.2.8	chr9	Head and Neck
NR_003528.1.2	chr9	Head and Neck
NR_003571.2.4	chr15	Head and Neck
NR_003584.2.1	chr4	Head and Neck
NR_003655.1.5	chr7	Head and Neck
NR_003676.1.3	chr16	Head and Neck
NR_004382.2.14	chr7	Head and Neck
NR_004431.1.2	chr3	Head and Neck
NR_004845.1.1	chr5	Head and Neck
NR_015367.1.1	chrX	Head and Neck
NR_015379.2.2	chr19	Head and Neck
NR_015406.3.3	chr20	Head and Neck
NR_015417.3.3	chr18	Head and Neck
NR_015421.3.1	chr7	Head and Neck
NR_015424.3.2	chr2	Head and Neck
NR_015451.2.2	chr11	Head and Neck
NR_023352.2.1	chr9	Head and Neck
NR_023361.1.3	chr15	Head and Neck
NR_023383.3.1	chr7	Head and Neck
NR_024007.2.3	chr17	Head and Neck
NR_024063.2.5	chr6	Head and Neck
NR_024072.2.3	chr12	Head and Neck
NR_024123.2.2	chr9	Head and Neck
NR_024150.3.1	chr10	Head and Neck
NR_024279.1.1	chr1	Head and Neck
NR_024320.3.1	chr16	Head and Neck
NR_024388.2.1	chr3	Head and Neck
NR_024417.2.3	chr22	Head and Neck
NR_024438.1.3	chr1	Head and Neck
NR_024489.2.2	chr1	Head and Neck
NR_024492.2.2	chr16	Head and Neck
NR_024552.3.2	chr10	Head and Neck
NR_024591.3.4	chr22	Head and Neck
NR_024628.3.1	chr10	Head and Neck
NR_026540.3.6	chr6	Head and Neck
NR_026550.1.1	chr1	Head and Neck
NR_026580.1.1	chr13	Head and Neck
NR_026583.1.1	chr12	Head and Neck
NR_026643.2.1	chr11	Head and Neck
NR_026673.2.1	chr7	Head and Neck
NR_026711.2.3	chrX	Head and Neck
NR_026805.1.3	chr6	Head and Neck
NR_026827.1.3	chr10	Head and Neck
NR_026855.3.1	chr6	Head and Neck
NR_026857.2.3	chr17	Head and Neck
NR_026899.2.1	chr17	Head and Neck
NR_026909.3.2	chr2	Head and Neck
NR_026951.1.6	chr17	Head and Neck
NR_026960.1.4	chr21	Head and Neck
NR_026961.1.8	chr21	Head and Neck
NR_027000.3.6	chr8	Head and Neck
NR_027002.3.19	chr1	Head and Neck
NR_027007.1.5	chr3	Head and Neck
NR_027026.2.7	chr5	Head and Neck
NR_027055.1.4	chr1	Head and Neck
NR_027073.1.3	chr15	Head and Neck
NR_027136.2.6	chr1	Head and Neck
NR_027136.3.5	chr1	Head and Neck
NR_027145.1.1	chr2	Head and Neck
NR_027156.2.4	chr9	Head and Neck
NR_027247.1.6	chr1	Head and Neck
NR_027247.3.4	chr1	Head and Neck
NR_027282.1.4	chr10	Head and Neck
NR_027293.1.3	chr22	Head and Neck
NR_027328.1.8	chr7	Head and Neck
NR_027330.3.6	chr7	Head and Neck
NR_027335.1.1	chr16	Head and Neck
NR_027338.2.1	chr6	Head and Neck
NR_027339.1.3	chr7	Head and Neck
NR_027406.2.2	chr9	Head and Neck
NR_027455.3.4	chrX	Head and Neck
NR_027466.3.3	chr13	Head and Neck
NR_027489.3.1	chr16	Head and Neck
NR_027513.2.8	chr15	Head and Neck
NR_027634.3.5	chr10	Head and Neck
NR_027762.3.6	chr1	Head and Neck
NR_027765.3.11	chr8	Head and Neck
NR_027921.3.2	chr17	Head and Neck
NR_027995.2.27	chr13	Head and Neck
NR_028049.3.1	chr2	Head and Neck
NR_028100.1.2	chr14	Head and Neck
NR_028104.1.1	chr1	Head and Neck
NR_028334.1.3	chr17	Head and Neck
NR_028338.1.2	chr6	Head and Neck
NR_028356.1.2	chr2	Head and Neck
NR_028383.1.3	chr11	Head and Neck
NR_028491.1.1	chr11	Head and Neck
NR_029383.2.1	chr13	Head and Neck
NR_029393.1.6	chr17	Head and Neck
NR_029396.1.1	chr10	Head and Neck
NR_029427.1.2	chrX	Head and Neck
NR_033243.3.2	chr9	Head and Neck
NR_033308.2.1	chr2	Head and Neck
NR_033328.1.8	chr7	Head and Neck
NR_033344.2.2	chr14	Head and Neck
NR_033427.3.5	chr3	Head and Neck
NR_033435.3.14	chr7	Head and Neck
NR_033436.1.1	chr7	Head and Neck
NR_033519.3.1	chr3	Head and Neck
NR_033646.3.2	chr16	Head and Neck
NR_033649.1.1	chr11	Head and Neck
NR_033649.2.1	chr11	Head and Neck
NR_033746.2.1	chr19	Head and Neck
NR_033761.1.2	chr14	Head and Neck
NR_033787.3.1	chr15	Head and Neck
NR_033840.1.1	chr21	Head and Neck
NR_033850.1.6	chr10	Head and Neck
NR_033854.3.2	chr12	Head and Neck
NR_033879.1.7	chr2	Head and Neck
NR_033896.2.3	chr6	Head and Neck
NR_033906.1.2	chr5	Head and Neck
NR_033935.3.2	chr2	Head and Neck
NR_033942.1.1	chr7	Head and Neck
NR_033966.2.4	chr1	Head and Neck
NR_034022.2.28	chr7	Head and Neck
NR_034053.1.3	chr7	Head and Neck
NR_034099.2.1	chr2	Head and Neck
NR_034146.3.2	chr19	Head and Neck
NR_036438.3.1	chr10	Head and Neck
NR_036461.1.1	chr1	Head and Neck
NR_036505.3.6	chr9	Head and Neck
NR_036542.1.1	chr11	Head and Neck
NR_036624.3.1	chr5	Head and Neck
NR_036637.3.1	chr1	Head and Neck
NR_036640.2.1	chr1	Head and Neck
NR_036662.3.1	chr1	Head and Neck
NR_036678.1.6	chr11	Head and Neck
NR_037163.1.19	chr1	Head and Neck
NR_037163.3.1	chr1	Head and Neck
NR_037163.3.19	chr1	Head and Neck
NR_037188.3.1	chr20	Head and Neck
NR_037607.1.3	chr1	Head and Neck
NR_037611.1.3	chr22	Head and Neck
NR_037644.1.2	chr10	Head and Neck
NR_037644.3.1	chr10	Head and Neck
NR_037649.1.2	chr2	Head and Neck
NR_037654.1.2	chr15	Head and Neck
NR_037709.2.2	chr17	Head and Neck
NR_037713.3.2	chr17	Head and Neck
NR_037714.2.2	chr17	Head and Neck
NR_037717.1.3	chr17	Head and Neck
NR_037718.3.2	chr11	Head and Neck
NR_037719.1.2	chr17	Head and Neck
NR_037804.2.12	chr3	Head and Neck
NR_037840.2.1	chr4	Head and Neck
NR_037846.3.1	chr6	Head and Neck
NR_037864.2.1	chr1	Head and Neck
NR_037879.3.1	chr2	Head and Neck
NR_037893.2.1	chr3	Head and Neck
NR_037916.1.1	chrX	Head and Neck
NR_037918.3.4	chr12	Head and Neck
NR_037918.3.2	chr12	Head and Neck
NR_037924.2.5	chr17	Head and Neck
NR_037926.2.1	chr17	Head and Neck
NR_037926.1.4	chr17	Head and Neck
NR_037927.1.1	chrX	Head and Neck
NR_037932.2.3	chr19	Head and Neck
NR_037941.2.1	chr20	Head and Neck
NR_037945.2.1	chr20	Head and Neck
NR_037949.3.2	chr11	Head and Neck
NR_037951.1.1	chr5	Head and Neck
NR_038164.3.4	chr20	Head and Neck
NR_038230.2.2	chr17	Head and Neck
NR_038252.1.2	chr1	Head and Neck
NR_038359.1.2	chr19	Head and Neck
NR_038389.2.3	chr9	Head and Neck
NR_038406.1.1	chr8	Head and Neck
NR_038925.3.18	chr8	Head and Neck
NR_038929.1.2	chr6	Head and Neck
NR_038931.2.3	chr4	Head and Neck
NR_039989.2.8	chr5	Head and Neck
NR_040017.1.2	chr17	Head and Neck
NR_040022.1.11	chr6	Head and Neck
NR_040079.2.1	chr10	Head and Neck
NR_040094.3.9	chr15	Head and Neck
NR_040104.2.1	chr13	Head and Neck
NR_040241.3.6	chr18	Head and Neck
NR_045006.2.4	chr9	Head and Neck
NR_045058.2.3	chr17	Head and Neck
NR_045072.1.9	chr12	Head and Neck
NR_045105.2.2	chr15	Head and Neck
NR_045204.2.1	chr11	Head and Neck
NR_045218.2.2	chr5	Head and Neck
NR_045387.3.2	chr15	Head and Neck
NR_045494.1.1	chr8	Head and Neck
NR_045564.3.2	chr10	Head and Neck
NR_045566.3.1	chr15	Head and Neck
NR_045622.1.2	chr2	Head and Neck
NR_045697.3.11	chr3	Head and Neck
NR_045768.3.7	chr2	Head and Neck
NR_045789.2.2	chr1	Head and Neck
NR_045962.2.2	chr12	Head and Neck
NR_046084.2.8	chr3	Head and Neck
NR_046097.2.5	chr1	Head and Neck
NR_046110.2.2	chr2	Head and Neck
NR_046361.1.1	chr8	Head and Neck
NR_046478.3.10	chr7	Head and Neck
NR_047527.2.1	chr9	Head and Neck
NR_047576.2.1	chr17	Head and Neck
NR_047580.3.2	chr3	Head and Neck
NR_047690.3.5	chr3	Head and Neck
NR_048537.2.6	chr20	Head and Neck
NR_048543.1.2	chr3	Head and Neck
NR_048564.2.2	chr2	Head and Neck
NR_049743.1.1	chr9	Head and Neck
NR_049756.3.3	chr3	Head and Neck
NR_049759.3.1	chr11	Head and Neck
NR_049794.2.3	chr9	Head and Neck
NR_072977.1.1	chr20	Head and Neck
NR_072994.3.8	chr6	Head and Neck
NR_073049.2.1	chr19	Head and Neck
NR_073058.2.1	chr7	Head and Neck
NR_073102.1.4	chr19	Head and Neck
NR_073108.3.13	chr2	Head and Neck
NR_073155.2.2	chr1	Head and Neck
NR_073163.3.1	chr12	Head and Neck
NR_073177.3.3	chr11	Head and Neck
NR_073405.1.3	chr15	Head and Neck
NR_073430.1.10	chr13	Head and Neck
NR_073453.3.4	chr10	Head and Neck
NR_073458.2.1	chr17	Head and Neck
NR_073495.3.3	chr17	Head and Neck
NR_073565.1.1	chr9	Head and Neck
NR_073570.3.2	chr3	Head and Neck
NR_073585.1.1	chr17	Head and Neck
NR_073585.2.4	chr17	Head and Neck
NR_073595.2.1	chr10	Head and Neck
NR_102706.2.1	chr20	Head and Neck
NR_102739.2.1	chr5	Head and Neck
NR_103461.2.1	chr1	Head and Neck
NR_103509.3.3	chr5	Head and Neck
NR_103511.2.2	chr3	Head and Neck
NR_103534.1.2	chr1	Head and Neck
NR_103553.3.10	chr5	Head and Neck
NR_103718.2.2	chr22	Head and Neck
NR_103726.3.1	chr11	Head and Neck
NR_103729.3.1	chr2	Head and Neck
NR_103797.1.2	chr21	Head and Neck
NR_103810.2.3	chr13	Head and Neck
NR_103814.3.9	chr2	Head and Neck
NR_103867.2.3	chr3	Head and Neck
NR_104171.1.3	chr1	Head and Neck
NR_104214.1.2	chr1	Head and Neck
NR_104222.2.5	chr1	Head and Neck
NR_104224.2.9	chr2	Head and Neck
NR_104312.2.1	chr15	Head and Neck
NR_104343.1.1	chr17	Head and Neck
NR_104359.3.2	chr2	Head and Neck
NR_104387.2.1	chrX	Head and Neck
NR_104417.2.1	chr6	Head and Neck
NR_104423.3.2	chr6	Head and Neck
NR_104486.3.10	chr13	Head and Neck
NR_104592.3.1	chr13	Head and Neck
NR_104606.2.2	chr5	Head and Neck
NR_104643.3.1	chr5	Head and Neck
NR_109795.1.2	chr9	Head and Neck
NR_109844.3.8	chr2	Head and Neck
NR_109915.2.1	chr5	Head and Neck
NR_109994.2.5	chr20	Head and Neck
NR_109997.2.1	chr3	Head and Neck
NR_110006.2.1	chr10	Head and Neck
NR_110083.3.1	chr17	Head and Neck
NR_110102.1.5	chr7	Head and Neck
NR_110170.2.3	chr9	Head and Neck
NR_110267.1.4	chr2	Head and Neck
NR_110296.1.1	chr19	Head and Neck
NR_110314.2.12	chr14	Head and Neck
NR_110493.1.12	chr22	Head and Neck
NR_110555.1.4	chr14	Head and Neck
NR_110744.2.7	chr19	Head and Neck
NR_110786.2.2	chr1	Head and Neck
NR_110809.1.13	chr17	Head and Neck
NR_110815.1.3	chr17	Head and Neck
NR_110821.3.1	chr3	Head and Neck
NR_110848.3.4	chr17	Head and Neck
NR_110864.3.2	chr1	Head and Neck
NR_111893.2.10	chr9	Head and Neck
NR_111950.3.9	chr1	Head and Neck
NR_117091.3.8	chr6	Head and Neck
NR_120453.2.3	chr17	Head and Neck
NR_001278.3.1	chr19	Liver
NR_002166.3.1	chr19	Liver
NR_002826.2.1	chr2	Liver
NR_003148.1.4	chr19	Liver
NR_003276.2.1	chr16	Liver
NR_003277.2.1	chr10	Liver
NR_003284.3.5	chr3	Liver
NR_003528.2.8	chr9	Liver
NR_003655.1.5	chr7	Liver
NR_004845.1.1	chr5	Liver
NR_015439.2.5	chr4	Liver
NR_024024.1.5	chr3	Liver
NR_024080.3.1	chr2	Liver
NR_024150.3.1	chr10	Liver
NR_024320.3.1	chr16	Liver
NR_024388.2.1	chr3	Liver
NR_024438.1.3	chr1	Liver
NR_024552.3.2	chr10	Liver
NR_026550.1.1	chr1	Liver
NR_026711.2.3	chrX	Liver
NR_026805.1.3	chr6	Liver
NR_026832.2.10	chr2	Liver
NR_026879.2.1	chr7	Liver
NR_026909.3.2	chr2	Liver
NR_026928.1.7	chr13	Liver
NR_026934.2.6	chr3	Liver
NR_027247.3.4	chr1	Liver
NR_027277.3.1	chr4	Liver
NR_027282.1.4	chr10	Liver
NR_027282.3.4	chr10	Liver
NR_027338.2.1	chr6	Liver
NR_027466.3.3	chr13	Liver
NR_027489.3.1	chr16	Liver
NR_027706.2.1	chr5	Liver
NR_028049.3.1	chr2	Liver
NR_028104.1.1	chr1	Liver
NR_028356.1.2	chr2	Liver
NR_028383.1.3	chr11	Liver
NR_028407.1.2	chrX	Liver
NR_028491.1.1	chr11	Liver
NR_028502.2.2	chr17	Liver
NR_029394.2.2	chr7	Liver
NR_029427.1.2	chrX	Liver
NR_033243.3.2	chr9	Liver
NR_033268.1.3	chr3	Liver
NR_033380.1.5	chrX	Liver
NR_033416.2.5	chr7	Liver
NR_033435.3.14	chr7	Liver
NR_033519.3.1	chr3	Liver
NR_033646.3.2	chr16	Liver
NR_033649.2.1	chr11	Liver
NR_033714.1.2	chrY	Liver
NR_033746.2.1	chr19	Liver
NR_033805.1.14	chr10	Liver
NR_033807.1.9	chr7	Liver
NR_033840.1.1	chr21	Liver
NR_034022.3.31	chr7	Liver
NR_034120.1.3	chr7	Liver
NR_036447.3.5	chr16	Liver
NR_036542.1.1	chr11	Liver
NR_036624.3.1	chr5	Liver
NR_036637.3.1	chr1	Liver
NR_036640.2.1	chr1	Liver
NR_036651.2.1	chr9	Liver
NR_037163.3.1	chr1	Liver
NR_037164.3.2	chr10	Liver
NR_037188.3.1	chr20	Liver
NR_037570.2.1	chr20	Liver
NR_037573.1.9	chr16	Liver
NR_037607.1.3	chr1	Liver
NR_037623.3.1	chr15	Liver
NR_037644.1.2	chr10	Liver
NR_037644.3.1	chr10	Liver
NR_037649.1.2	chr2	Liver
NR_037654.1.2	chr15	Liver
NR_037713.3.2	chr17	Liver
NR_037717.1.3	chr17	Liver
NR_037719.1.2	chr17	Liver
NR_037804.2.19	chr3	Liver
NR_037879.3.1	chr2	Liver
NR_037926.1.4	chr17	Liver
NR_037927.1.1	chrX	Liver
NR_037932.2.3	chr19	Liver
NR_037941.2.1	chr20	Liver
NR_037951.3.1	chr5	Liver
NR_038164.3.4	chr20	Liver
NR_038230.2.2	chr17	Liver
NR_038378.1.3	chr7	Liver
NR_038406.1.1	chr8	Liver
NR_038856.3.3	chr1	Liver
NR_039981.1.4	chr7	Liver
NR_040016.1.1	chr21	Liver
NR_040022.1.11	chr6	Liver
NR_040053.1.10	chr12	Liver
NR_040448.1.2	chr14	Liver
NR_045058.2.3	chr17	Liver
NR_045105.2.2	chr15	Liver
NR_045564.3.2	chr10	Liver
NR_045962.2.2	chr12	Liver
NR_046347.1.1	chr2	Liver
NR_046361.1.1	chr8	Liver
NR_047484.2.1	chr13	Liver
NR_047576.2.1	chr17	Liver
NR_047661.3.2	chr4	Liver
NR_047662.3.2	chr8	Liver
NR_049756.3.3	chr3	Liver
NR_072977.1.1	chr20	Liver
NR_072994.2.1	chr6	Liver
NR_073383.2.3	chr15	Liver
NR_073405.3.13	chr15	Liver
NR_073520.2.5	chr16	Liver
NR_073553.1.2	chr1	Liver
NR_073565.1.1	chr9	Liver
NR_073585.1.1	chr17	Liver
NR_073590.3.1	chr3	Liver
NR_077225.1.6	chr12	Liver
NR_102706.2.1	chr20	Liver
NR_103461.2.1	chr1	Liver
NR_103509.3.3	chr5	Liver
NR_103511.2.2	chr3	Liver
NR_103729.3.1	chr2	Liver
NR_103797.1.2	chr21	Liver
NR_103802.2.2	chr13	Liver
NR_103855.3.1	chr11	Liver
NR_104183.3.1	chr14	Liver
NR_104214.1.2	chr1	Liver
NR_104235.3.2	chr22	Liver
NR_104312.2.1	chr15	Liver
NR_104592.3.1	chr13	Liver
NR_104627.2.1	chr9	Liver
NR_109848.2.1	chr1	Liver
NR_109914.3.1	chr6	Liver
NR_110011.3.2	chr2	Liver
NR_111893.2.10	chr9	Liver
NR_111915.3.8	chr6	Liver
NR_111973.2.3	chr7	Liver
NR_001446.3.1	chr10	Lung
NR_001558.1.14	chr20	Lung
NR_001562.3.3	chr4	Lung
NR_002166.3.1	chr19	Lung
NR_002184.1.1	chr22	Lung
NR_002188.3.2	chr1	Lung
NR_002223.2.1	chr3	Lung
NR_002305.3.2	chr1	Lung
NR_002319.2.18	chr10	Lung
NR_002722.2.8	chr6	Lung
NR_002726.1.1	chr10	Lung
NR_002728.2.180	chr11	Lung
NR_002793.1.2	chr13	Lung
NR_002940.1.6	chr17	Lung
NR_003085.2.1	chr7	Lung
NR_003148.1.4	chr19	Lung
NR_003242.3.1	chr1	Lung
NR_003284.1.9	chr3	Lung
NR_003500.1.2	chr7	Lung
NR_003655.1.5	chr7	Lung
NR_003676.1.3	chr16	Lung
NR_003677.3.1	chr20	Lung
NR_003928.2.6	chr1	Lung
NR_004844.3.1	chr14	Lung
NR_004845.1.1	chr5	Lung
NR_015367.1.1	chrX	Lung
NR_015379.2.2	chr19	Lung
NR_015424.3.2	chr2	Lung
NR_015451.2.2	chr11	Lung
NR_023312.1.2	chr19	Lung
NR_023382.1.1	chr7	Lung
NR_023383.3.1	chr7	Lung
NR_024116.1.2	chr7	Lung
NR_024150.3.1	chr10	Lung
NR_024158.1.1	chr5	Lung
NR_024199.2.3	chr7	Lung
NR_024320.3.1	chr16	Lung
NR_024321.2.2	chr1	Lung
NR_024388.2.1	chr3	Lung
NR_024438.1.3	chr1	Lung
NR_024451.1.7	chr7	Lung
NR_024489.2.2	chr1	Lung
NR_024552.3.2	chr10	Lung
NR_026550.1.1	chr1	Lung
NR_026563.3.1	chr11	Lung
NR_026580.3.7	chr13	Lung
NR_026580.3.1	chr13	Lung
NR_026711.2.3	chrX	Lung
NR_026752.1.1	chr1	Lung
NR_026827.1.3	chr10	Lung
NR_026832.2.10	chr2	Lung
NR_026899.2.1	chr17	Lung
NR_026904.2.3	chr2	Lung
NR_026909.3.2	chr2	Lung
NR_026951.1.6	chr17	Lung
NR_026960.1.4	chr21	Lung
NR_026961.1.8	chr21	Lung
NR_026972.2.5	chr6	Lung
NR_026975.3.5	chrX	Lung
NR_027000.3.6	chr8	Lung
NR_027018.1.1	chr11	Lung
NR_027026.2.7	chr5	Lung
NR_027073.2.2	chr15	Lung
NR_027145.1.1	chr2	Lung
NR_027156.2.4	chr9	Lung
NR_027237.2.2	chr7	Lung
NR_027247.1.6	chr1	Lung
NR_027247.3.4	chr1	Lung
NR_027257.3.1	chr19	Lung
NR_027282.1.4	chr10	Lung
NR_027338.2.1	chr6	Lung
NR_027339.1.3	chr7	Lung
NR_027455.3.4	chrX	Lung
NR_027489.3.1	chr16	Lung
NR_027634.3.5	chr10	Lung
NR_027762.3.6	chr1	Lung
NR_028049.3.1	chr2	Lung
NR_028058.2.1	chr7	Lung
NR_028077.3.1	chr6	Lung
NR_028104.1.1	chr1	Lung
NR_028338.1.2	chr6	Lung
NR_028350.1.4	chr9	Lung
NR_028356.1.2	chr2	Lung
NR_028383.1.3	chr11	Lung
NR_028476.3.1	chrX	Lung
NR_028491.1.1	chr11	Lung
NR_029393.1.6	chr17	Lung
NR_029394.2.2	chr7	Lung
NR_029427.1.2	chrX	Lung
NR_029472.3.1	chr6	Lung
NR_033243.3.2	chr9	Lung
NR_033250.3.1	chr19	Lung
NR_033308.2.1	chr2	Lung
NR_033322.1.4	chr7	Lung
NR_033328.1.8	chr7	Lung
NR_033435.3.14	chr7	Lung
NR_033436.1.1	chr7	Lung
NR_033519.3.1	chr3	Lung
NR_033646.3.2	chr16	Lung
NR_033649.2.1	chr11	Lung
NR_033649.1.1	chr11	Lung
NR_033746.2.1	chr19	Lung
NR_033761.1.2	chr14	Lung
NR_033850.1.6	chr10	Lung
NR_033896.2.3	chr6	Lung
NR_033906.1.2	chr5	Lung
NR_033913.3.1	chr9	Lung
NR_033935.3.2	chr2	Lung
NR_033942.1.1	chr7	Lung
NR_033966.2.3	chr1	Lung
NR_034035.3.2	chr1	Lung
NR_034053.1.3	chr7	Lung
NR_034146.3.2	chr19	Lung
NR_036438.3.3	chr10	Lung
NR_036438.3.1	chr10	Lung
NR_036505.3.6	chr9	Lung
NR_036542.1.1	chr11	Lung
NR_036624.3.1	chr5	Lung
NR_036640.2.1	chr1	Lung
NR_036662.3.1	chr1	Lung
NR_037163.3.1	chr1	Lung
NR_037163.1.19	chr1	Lung
NR_037188.3.1	chr20	Lung
NR_037591.1.5	chr1	Lung
NR_037597.2.1	chr2	Lung
NR_037607.1.3	chr1	Lung
NR_037623.1.2	chr15	Lung
NR_037644.3.1	chr10	Lung
NR_037644.1.2	chr10	Lung
NR_037649.1.2	chr2	Lung
NR_037654.1.2	chr15	Lung
NR_037701.2.7	chr2	Lung
NR_037709.2.2	chr17	Lung
NR_037713.3.2	chr17	Lung
NR_037714.2.2	chr17	Lung
NR_037717.1.3	chr17	Lung
NR_037719.1.2	chr17	Lung
NR_037776.3.2	chr7	Lung
NR_037860.1.1	chr6	Lung
NR_037867.1.8	chr4	Lung
NR_037868.3.2	chr1	Lung
NR_037879.3.1	chr2	Lung
NR_037921.1.7	chr20	Lung
NR_037924.2.5	chr17	Lung
NR_037924.3.7	chr17	Lung
NR_037926.1.4	chr17	Lung
NR_037932.2.3	chr19	Lung
NR_037935.1.2	chr2	Lung
NR_037941.2.1	chr20	Lung
NR_037949.3.2	chr11	Lung
NR_038164.3.4	chr20	Lung
NR_038230.2.2	chr17	Lung
NR_038888.1.7	chr2	Lung
NR_038925.3.18	chr8	Lung
NR_038965.1.7	chr7	Lung
NR_038991.1.9	chr13	Lung
NR_040022.1.11	chr6	Lung
NR_040053.1.10	chr12	Lung
NR_040448.1.2	chr14	Lung
NR_045011.1.1	chr16	Lung
NR_045033.1.1	chr1	Lung
NR_045058.2.3	chr17	Lung
NR_045072.3.1	chr12	Lung
NR_045090.1.1	chr20	Lung
NR_045105.2.2	chr15	Lung
NR_045123.3.4	chr15	Lung
NR_045215.1.2	chr11	Lung
NR_045387.3.2	chr15	Lung
NR_045417.1.1	chr11	Lung
NR_045564.3.2	chr10	Lung
NR_045962.2.2	chr12	Lung
NR_046110.2.2	chr2	Lung
NR_046347.1.1	chr2	Lung
NR_046361.1.1	chr8	Lung
NR_046368.3.1	chr5	Lung
NR_047576.2.1	chr17	Lung
NR_047580.3.2	chr3	Lung
NR_047653.2.2	chr2	Lung
NR_048564.2.2	chr2	Lung
NR_049756.3.3	chr3	Lung
NR_049780.3.3	chr19	Lung
NR_049794.2.3	chr9	Lung
NR_072977.1.1	chr20	Lung
NR_072994.2.1	chr6	Lung
NR_073000.2.5	chr7	Lung
NR_073058.2.1	chr7	Lung
NR_073155.2.2	chr1	Lung
NR_073179.1.2	chr19	Lung
NR_073405.1.3	chr15	Lung
NR_073495.3.3	chr17	Lung
NR_073517.1.4	chr19	Lung
NR_073565.1.1	chr9	Lung
NR_073585.1.1	chr17	Lung
NR_102706.2.1	chr20	Lung
NR_102751.2.3	chr15	Lung
NR_103461.2.1	chr1	Lung
NR_103509.3.3	chr5	Lung
NR_103511.2.2	chr3	Lung
NR_103529.3.1	chr19	Lung
NR_103534.1.2	chr1	Lung
NR_103553.3.10	chr5	Lung
NR_103726.3.1	chr11	Lung
NR_103729.3.1	chr2	Lung
NR_103731.3.1	chr2	Lung
NR_103797.1.2	chr21	Lung
NR_103814.3.9	chr2	Lung
NR_104108.2.1	chr9	Lung
NR_104171.1.3	chr1	Lung
NR_104210.2.2	chr8	Lung
NR_104210.2.5	chr8	Lung
NR_104214.1.2	chr1	Lung
NR_104312.2.1	chr15	Lung
NR_104331.2.4	chr4	Lung
NR_104343.1.1	chr17	Lung
NR_104423.3.2	chr6	Lung
NR_104473.2.1	chr6	Lung
NR_104486.3.10	chr13	Lung
NR_104592.3.1	chr13	Lung
NR_104606.2.2	chr5	Lung
NR_105060.1.1	chr5	Lung
NR_109915.2.1	chr5	Lung
NR_109952.1.4	chr22	Lung
NR_109994.2.5	chr20	Lung
NR_110006.2.1	chr10	Lung
NR_110083.3.1	chr17	Lung
NR_110102.1.5	chr7	Lung
NR_110296.1.1	chr19	Lung
NR_110493.1.12	chr22	Lung
NR_110744.2.7	chr19	Lung
NR_110821.3.1	chr3	Lung
NR_110848.3.4	chr17	Lung
NR_110850.2.9	chr17	Lung
NR_120453.2.3	chr17	Lung
NR_001446.3.1	chr10	Ovary
NR_002139.3.1	chr6	Ovary
NR_002166.3.1	chr19	Ovary
NR_002728.2.178	chr11	Ovary
NR_003148.1.4	chr19	Ovary
NR_003284.3.5	chr3	Ovary
NR_003500.1.2	chr7	Ovary
NR_003699.2.1	chr19	Ovary
NR_004845.1.1	chr5	Ovary
NR_015367.1.1	chrX	Ovary
NR_015379.2.2	chr19	Ovary
NR_015451.2.2	chr11	Ovary
NR_026550.1.1	chr1	Ovary
NR_026677.1.9	chr9	Ovary
NR_026827.1.3	chr10	Ovary
NR_026844.2.5	chr1	Ovary
NR_026909.3.2	chr2	Ovary
NR_027002.1.21	chr1	Ovary
NR_027145.1.1	chr2	Ovary
NR_027156.2.4	chr9	Ovary
NR_027237.2.2	chr7	Ovary
NR_027293.1.3	chr22	Ovary
NR_027489.3.1	chr16	Ovary
NR_027921.3.2	chr17	Ovary
NR_028049.3.1	chr2	Ovary
NR_028077.3.1	chr6	Ovary
NR_028104.1.1	chr1	Ovary
NR_028334.1.3	chr17	Ovary
NR_028356.1.2	chr2	Ovary
NR_028491.1.1	chr11	Ovary
NR_030740.3.6	chr19	Ovary
NR_033243.3.2	chr9	Ovary
NR_033328.1.8	chr7	Ovary
NR_033416.2.5	chr7	Ovary
NR_033436.1.1	chr7	Ovary
NR_033649.1.1	chr11	Ovary
NR_033649.2.1	chr11	Ovary
NR_033710.2.16	chr1	Ovary
NR_034022.1.21	chr7	Ovary
NR_034053.1.3	chr7	Ovary
NR_036443.2.5	chr15	Ovary
NR_036466.3.5	chr12	Ovary
NR_036542.1.1	chr11	Ovary
NR_036624.3.1	chr5	Ovary
NR_036640.2.1	chr1	Ovary
NR_037161.1.2	chr19	Ovary
NR_037163.3.1	chr1	Ovary
NR_037188.3.1	chr20	Ovary
NR_037611.1.3	chr22	Ovary
NR_037644.1.2	chr10	Ovary
NR_037644.3.1	chr10	Ovary
NR_037654.1.2	chr15	Ovary
NR_037670.1.1	chr7	Ovary
NR_037713.3.2	chr17	Ovary
NR_037717.1.3	chr17	Ovary
NR_037879.3.1	chr2	Ovary
NR_037926.1.4	chr17	Ovary
NR_037926.2.1	chr17	Ovary
NR_037932.2.3	chr19	Ovary
NR_037945.2.1	chr20	Ovary
NR_037951.1.1	chr5	Ovary
NR_038359.1.2	chr19	Ovary
NR_039981.1.4	chr7	Ovary
NR_039982.1.3	chr14	Ovary
NR_040104.3.2	chr13	Ovary
NR_040113.1.2	chr18	Ovary
NR_040448.1.2	chr14	Ovary
NR_045058.2.3	chr17	Ovary
NR_045105.2.2	chr15	Ovary
NR_045286.2.1	chr11	Ovary
NR_045417.1.1	chr11	Ovary
NR_045494.1.1	chr8	Ovary
NR_045515.1.1	chr1	Ovary
NR_045564.3.2	chr10	Ovary
NR_045566.3.1	chr15	Ovary
NR_045789.2.2	chr1	Ovary
NR_045962.2.2	chr12	Ovary
NR_046213.1.1	chr1	Ovary
NR_046361.1.1	chr8	Ovary
NR_047576.2.1	chr17	Ovary
NR_047603.2.1	chrY	Ovary
NR_047690.3.5	chr3	Ovary
NR_049759.3.1	chr11	Ovary
NR_073163.3.1	chr12	Ovary
NR_073177.3.2	chr11	Ovary
NR_073405.1.3	chr15	Ovary
NR_073484.3.1	chr11	Ovary
NR_073495.3.3	chr17	Ovary
NR_073585.1.1	chr17	Ovary
NR_077225.1.6	chr12	Ovary
NR_103461.2.1	chr1	Ovary
NR_103511.2.2	chr3	Ovary
NR_103534.1.2	chr1	Ovary
NR_103729.3.1	chr2	Ovary
NR_104026.3.2	chr19	Ovary
NR_104162.2.3	chr10	Ovary
NR_104219.3.1	chr12	Ovary
NR_104312.2.1	chr15	Ovary
NR_104423.3.2	chr6	Ovary
NR_104471.3.2	chr2	Ovary
NR_104592.3.1	chr13	Ovary
NR_109779.3.2	chr3	Ovary
NR_110006.2.1	chr10	Ovary
NR_110083.3.1	chr17	Ovary
NR_110102.1.5	chr7	Ovary
NR_110114.2.2	chr7	Ovary
NR_110171.2.1	chr19	Ovary
NR_110438.2.10	chr8	Ovary
NR_110786.2.2	chr1	Ovary
NR_110809.1.13	chr17	Ovary
NR_111944.3.1	chr15	Ovary
NR_001446.3.1	chr10	Pancreas
NR_003089.1.2	chr11	Pancreas
NR_003148.1.4	chr19	Pancreas
NR_003525.3.4	chr10	Pancreas
NR_003587.2.12	chr17	Pancreas
NR_004845.1.1	chr5	Pancreas
NR_023350.3.1	chr3	Pancreas
NR_024058.3.2	chr17	Pancreas
NR_024158.1.1	chr5	Pancreas
NR_024389.1.12	chr20	Pancreas
NR_026589.1.1	chr15	Pancreas
NR_026673.2.1	chr7	Pancreas
NR_026922.2.1	chr2	Pancreas
NR_027247.1.6	chr1	Pancreas
NR_027282.2.1	chr10	Pancreas
NR_027338.2.1	chr6	Pancreas
NR_027622.1.12	chr3	Pancreas
NR_027713.1.1	chr11	Pancreas
NR_027765.1.1	chr8	Pancreas
NR_028492.3.1	chr10	Pancreas
NR_029427.1.2	chrX	Pancreas
NR_033250.3.1	chr19	Pancreas
NR_033290.1.1	chr4	Pancreas
NR_033677.3.1	chr19	Pancreas
NR_033796.2.1	chr12	Pancreas
NR_033840.1.1	chr21	Pancreas
NR_033935.3.2	chr2	Pancreas
NR_033935.1.1	chr2	Pancreas
NR_036542.1.1	chr11	Pancreas
NR_036542.3.1	chr11	Pancreas
NR_037195.2.3	chr2	Pancreas
NR_037573.1.1	chr16	Pancreas
NR_037607.1.3	chr1	Pancreas
NR_037927.1.1	chrX	Pancreas
NR_040662.3.3	chr6	Pancreas
NR_045564.3.2	chr10	Pancreas
NR_072977.1.1	chr20	Pancreas
NR_077234.1.7	chr4	Pancreas
NR_103461.2.1	chr1	Pancreas
NR_103797.1.2	chr21	Pancreas
NR_104486.1.2	chr13	Pancreas
NR_109930.2.6	chr5	Pancreas
NR_001557.1.4	chr2	Uterus
NR_001558.1.14	chr20	Uterus
NR_002161.3.1	chrY	Uterus
NR_002166.3.1	chr19	Uterus
NR_002182.2.1	chr8	Uterus
NR_002183.3.1	chr13	Uterus
NR_002184.1.1	chr22	Uterus
NR_002188.3.2	chr1	Uterus
NR_002722.2.8	chr6	Uterus
NR_002728.3.235	chr11	Uterus
NR_002728.2.232	chr11	Uterus
NR_002826.2.1	chr2	Uterus
NR_002929.1.7	chr1	Uterus
NR_002930.2.2	chr1	Uterus
NR_003083.3.2	chr16	Uterus
NR_003148.1.4	chr19	Uterus
NR_003148.1.3	chr19	Uterus
NR_003242.3.1	chr1	Uterus
NR_003255.2.80	chrX	Uterus
NR_003494.2.3	chr8	Uterus
NR_003494.3.6	chr8	Uterus
NR_003500.1.2	chr7	Uterus
NR_003528.2.8	chr9	Uterus
NR_003528.1.2	chr9	Uterus
NR_003580.3.2	chr7	Uterus
NR_003608.2.1	chr22	Uterus
NR_003659.2.2	chr15	Uterus
NR_003676.1.3	chr16	Uterus
NR_003677.3.1	chr20	Uterus
NR_003699.2.1	chr19	Uterus
NR_004844.3.1	chr14	Uterus
NR_004845.1.1	chr5	Uterus
NR_015367.1.1	chrX	Uterus
NR_015417.3.3	chr18	Uterus
NR_015421.3.1	chr7	Uterus
NR_015451.2.2	chr11	Uterus
NR_016021.2.11	chr11	Uterus
NR_023350.1.4	chr3	Uterus
NR_023361.1.3	chr15	Uterus
NR_023383.3.1	chr7	Uterus
NR_024080.3.1	chr2	Uterus
NR_024116.1.2	chr7	Uterus
NR_024150.3.1	chr10	Uterus
NR_024279.1.1	chr1	Uterus
NR_024320.3.1	chr16	Uterus
NR_024320.2.5	chr16	Uterus
NR_024388.2.1	chr3	Uterus
NR_024430.2.4	chr11	Uterus
NR_024438.1.3	chr1	Uterus
NR_024451.1.7	chr7	Uterus
NR_024489.3.4	chr1	Uterus
NR_024489.2.2	chr1	Uterus
NR_024492.3.18	chr16	Uterus
NR_024516.2.3	chr11	Uterus
NR_024552.3.2	chr10	Uterus
NR_024628.3.1	chr10	Uterus
NR_026550.1.1	chr1	Uterus
NR_026550.1.3	chr1	Uterus
NR_026580.3.7	chr13	Uterus
NR_026660.3.2	chr7	Uterus
NR_026673.2.1	chr7	Uterus
NR_026711.2.3	chrX	Uterus
NR_026752.1.1	chr1	Uterus
NR_026758.1.1	chr2	Uterus
NR_026827.1.3	chr10	Uterus
NR_026857.2.3	chr17	Uterus
NR_026873.1.8	chr7	Uterus
NR_026890.2.1	chr9	Uterus
NR_026909.3.2	chr2	Uterus
NR_026916.2.1	chr21	Uterus
NR_026951.1.6	chr17	Uterus
NR_026961.1.8	chr21	Uterus
NR_027000.3.6	chr8	Uterus
NR_027003.2.3	chr19	Uterus
NR_027007.1.5	chr3	Uterus
NR_027040.2.1	chr7	Uterus
NR_027063.3.3	chr2	Uterus
NR_027107.2.2	chr4	Uterus
NR_027126.1.5	chr9	Uterus
NR_027136.3.5	chr1	Uterus
NR_027145.1.1	chr2	Uterus
NR_027156.2.4	chr9	Uterus
NR_027232.2.1	chrX	Uterus
NR_027237.2.2	chr7	Uterus
NR_027247.1.6	chr1	Uterus
NR_027247.2.4	chr1	Uterus
NR_027247.3.4	chr1	Uterus
NR_027251.3.1	chr2	Uterus
NR_027257.3.1	chr19	Uterus
NR_027282.1.4	chr10	Uterus
NR_027293.1.3	chr22	Uterus
NR_027321.2.4	chr8	Uterus
NR_027328.1.8	chr7	Uterus
NR_027338.2.1	chr6	Uterus
NR_027339.1.3	chr7	Uterus
NR_027406.2.3	chr9	Uterus
NR_027408.3.2	chr17	Uterus
NR_027455.3.4	chrX	Uterus
NR_027489.3.1	chr16	Uterus
NR_027513.2.8	chr15	Uterus
NR_027673.3.5	chr21	Uterus
NR_027794.3.7	chr3	Uterus
NR_027921.3.2	chr17	Uterus
NR_027927.3.1	chr3	Uterus
NR_027995.2.27	chr13	Uterus
NR_028049.3.1	chr2	Uterus
NR_028058.2.1	chr7	Uterus
NR_028104.1.1	chr1	Uterus
NR_028338.1.2	chr6	Uterus
NR_028350.1.4	chr9	Uterus
NR_028356.1.2	chr2	Uterus
NR_028383.1.3	chr11	Uterus
NR_028388.2.1	chr16	Uterus
NR_028476.3.1	chrX	Uterus
NR_028491.1.1	chr11	Uterus
NR_028492.3.1	chr10	Uterus
NR_029383.2.1	chr13	Uterus
NR_029390.3.2	chr19	Uterus
NR_029394.2.2	chr7	Uterus
NR_029427.1.2	chrX	Uterus
NR_029472.3.1	chr6	Uterus
NR_030724.1.2	chr10	Uterus
NR_033243.3.2	chr9	Uterus
NR_033250.3.1	chr19	Uterus
NR_033308.2.1	chr2	Uterus
NR_033322.1.4	chr7	Uterus
NR_033328.1.8	chr7	Uterus
NR_033344.2.2	chr14	Uterus
NR_033427.3.5	chr3	Uterus
NR_033435.3.14	chr7	Uterus
NR_033436.1.1	chr7	Uterus
NR_033519.3.1	chr3	Uterus
NR_033646.3.2	chr16	Uterus
NR_033649.2.1	chr11	Uterus
NR_033663.2.1	chr19	Uterus
NR_033710.2.16	chr1	Uterus
NR_033738.2.14	chr15	Uterus
NR_033746.2.1	chr19	Uterus
NR_033760.2.13	chr6	Uterus
NR_033761.1.2	chr14	Uterus
NR_033781.1.12	chr1	Uterus
NR_033840.1.1	chr21	Uterus
NR_033849.2.3	chr8	Uterus
NR_033850.1.6	chr10	Uterus
NR_033855.1.1	chr12	Uterus
NR_033893.2.5	chr8	Uterus
NR_033896.2.3	chr6	Uterus
NR_033906.1.2	chr5	Uterus
NR_033935.3.2	chr2	Uterus
NR_033942.1.1	chr7	Uterus
NR_034022.1.36	chr7	Uterus
NR_034031.2.3	chrX	Uterus
NR_034035.3.2	chr1	Uterus
NR_034053.1.3	chr7	Uterus
NR_034146.3.2	chr19	Uterus
NR_034154.3.1	chr11	Uterus
NR_034159.3.2	chr19	Uterus
NR_036438.3.1	chr10	Uterus
NR_036505.3.6	chr9	Uterus
NR_036506.1.1	chr10	Uterus
NR_036520.3.2	chr17	Uterus
NR_036542.1.1	chr11	Uterus
NR_036569.3.6	chr7	Uterus
NR_036624.3.1	chr5	Uterus
NR_036640.2.1	chr1	Uterus
NR_036662.3.1	chr1	Uterus
NR_036678.1.6	chr11	Uterus
NR_037158.3.2	chr16	Uterus
NR_037163.1.19	chr1	Uterus
NR_037163.3.1	chr1	Uterus
NR_037188.3.1	chr20	Uterus
NR_037599.1.3	chr15	Uterus
NR_037607.1.3	chr1	Uterus
NR_037644.3.1	chr10	Uterus
NR_037644.1.2	chr10	Uterus
NR_037649.1.2	chr2	Uterus
NR_037654.1.2	chr15	Uterus
NR_037701.2.7	chr2	Uterus
NR_037713.3.2	chr17	Uterus
NR_037714.2.2	chr17	Uterus
NR_037717.1.3	chr17	Uterus
NR_037719.1.2	chr17	Uterus
NR_037776.3.2	chr7	Uterus
NR_037804.2.12	chr3	Uterus
NR_037864.2.1	chr1	Uterus
NR_037867.1.8	chr4	Uterus
NR_037868.3.2	chr1	Uterus
NR_037874.1.1	chr8	Uterus
NR_037879.3.1	chr2	Uterus
NR_037883.3.2	chr2	Uterus
NR_037893.2.1	chr3	Uterus
NR_037916.1.1	chrX	Uterus
NR_037918.3.4	chr12	Uterus
NR_037926.1.4	chr17	Uterus
NR_037926.2.1	chr17	Uterus
NR_037928.3.1	chr17	Uterus
NR_037932.2.3	chr19	Uterus
NR_037941.2.1	chr20	Uterus
NR_037945.2.1	chr20	Uterus
NR_037949.3.2	chr11	Uterus
NR_037951.1.1	chr5	Uterus
NR_038164.3.4	chr20	Uterus
NR_038221.2.2	chr3	Uterus
NR_038230.2.2	chr17	Uterus
NR_038262.1.3	chr11	Uterus
NR_038359.1.2	chr19	Uterus
NR_038388.3.3	chr22	Uterus
NR_038389.2.3	chr9	Uterus
NR_038393.2.1	chr7	Uterus
NR_038406.1.1	chr8	Uterus
NR_038433.2.2	chr13	Uterus
NR_038444.3.1	chr10	Uterus
NR_038868.1.3	chr12	Uterus
NR_038888.1.7	chr2	Uterus
NR_038925.3.18	chr8	Uterus
NR_038929.1.2	chr6	Uterus
NR_038991.1.9	chr13	Uterus
NR_039981.1.4	chr7	Uterus
NR_040003.1.1	chr7	Uterus
NR_040022.1.11	chr6	Uterus
NR_040053.1.10	chr12	Uterus
NR_040079.2.1	chr10	Uterus
NR_040104.2.1	chr13	Uterus
NR_040241.3.6	chr18	Uterus
NR_045058.2.3	chr17	Uterus
NR_045072.1.9	chr12	Uterus
NR_045072.3.1	chr12	Uterus
NR_045105.2.2	chr15	Uterus
NR_045129.1.2	chrY	Uterus
NR_045204.1.1	chr11	Uterus
NR_045218.2.2	chr5	Uterus
NR_045277.1.2	chr12	Uterus
NR_045387.3.2	chr15	Uterus
NR_045494.1.1	chr8	Uterus
NR_045515.1.1	chr1	Uterus
NR_045564.3.2	chr10	Uterus
NR_045566.3.1	chr15	Uterus
NR_045622.1.2	chr2	Uterus
NR_045697.3.11	chr3	Uterus
NR_045768.3.7	chr2	Uterus
NR_045789.2.2	chr1	Uterus
NR_045962.2.2	chr12	Uterus
NR_046097.2.5	chr1	Uterus
NR_046097.2.6	chr1	Uterus
NR_046110.2.2	chr2	Uterus
NR_046282.1.1	chr22	Uterus
NR_046347.1.1	chr2	Uterus
NR_046361.1.1	chr8	Uterus
NR_047527.2.1	chr9	Uterus
NR_047554.3.1	chr20	Uterus
NR_047576.2.1	chr17	Uterus
NR_047580.3.2	chr3	Uterus
NR_047593.3.8	chr19	Uterus
NR_047603.2.1	chrY	Uterus
NR_047662.1.3	chr8	Uterus
NR_048543.1.2	chr3	Uterus
NR_048564.2.2	chr2	Uterus
NR_049756.3.3	chr3	Uterus
NR_049780.3.3	chr19	Uterus
NR_049794.2.3	chr9	Uterus
NR_051996.1.3	chr5	Uterus
NR_072977.1.1	chr20	Uterus
NR_072994.2.1	chr6	Uterus
NR_072994.3.8	chr6	Uterus
NR_073032.3.10	chr19	Uterus
NR_073058.2.1	chr7	Uterus
NR_073108.3.13	chr2	Uterus
NR_073128.1.4	chr14	Uterus
NR_073155.2.2	chr1	Uterus
NR_073177.3.3	chr11	Uterus
NR_073178.2.6	chr17	Uterus
NR_073179.1.2	chr19	Uterus
NR_073383.2.1	chr15	Uterus
NR_073405.1.3	chr15	Uterus
NR_073405.3.12	chr15	Uterus
NR_073430.2.10	chr13	Uterus
NR_073473.3.1	chr12	Uterus
NR_073494.2.1	chr12	Uterus
NR_073495.3.3	chr17	Uterus
NR_073495.1.3	chr17	Uterus
NR_073509.2.2	chr17	Uterus
NR_073517.1.4	chr19	Uterus
NR_073565.1.1	chr9	Uterus
NR_073577.1.1	chr16	Uterus
NR_073585.1.1	chr17	Uterus
NR_073595.2.1	chr10	Uterus
NR_077246.2.1	chr1	Uterus
NR_102405.2.8	chr1	Uterus
NR_102688.2.1	chr14	Uterus
NR_102706.2.1	chr20	Uterus
NR_102739.2.1	chr5	Uterus
NR_103461.2.1	chr1	Uterus
NR_103466.2.2	chr1	Uterus
NR_103497.1.6	chr12	Uterus
NR_103509.3.3	chr5	Uterus
NR_103511.2.2	chr3	Uterus
NR_103534.1.2	chr1	Uterus
NR_103542.3.2	chr6	Uterus
NR_103553.3.10	chr5	Uterus
NR_103718.2.2	chr22	Uterus
NR_103726.3.1	chr11	Uterus
NR_103729.3.1	chr2	Uterus
NR_103797.1.2	chr21	Uterus
NR_103814.3.9	chr2	Uterus
NR_103837.2.5	chr6	Uterus
NR_104013.2.1	chr7	Uterus
NR_104108.2.1	chr9	Uterus
NR_104171.1.3	chr1	Uterus
NR_104210.2.2	chr8	Uterus
NR_104214.1.2	chr1	Uterus
NR_104222.2.5	chr1	Uterus
NR_104224.2.9	chr2	Uterus
NR_104312.2.1	chr15	Uterus
NR_104423.3.2	chr6	Uterus
NR_104486.3.10	chr13	Uterus
NR_104592.3.1	chr13	Uterus
NR_104598.2.2	chr9	Uterus
NR_104601.1.1	chr9	Uterus
NR_104606.2.2	chr5	Uterus
NR_104643.3.1	chr5	Uterus
NR_104644.1.2	chrX	Uterus
NR_105033.3.5	chr8	Uterus
NR_109779.3.2	chr3	Uterus
NR_109901.2.2	chr8	Uterus
NR_109952.1.4	chr22	Uterus
NR_109988.3.2	chr5	Uterus
NR_110006.2.1	chr10	Uterus
NR_110083.3.1	chr17	Uterus
NR_110102.1.5	chr7	Uterus
NR_110170.2.3	chr9	Uterus
NR_110257.1.1	chr2	Uterus
NR_110267.1.4	chr2	Uterus
NR_110296.1.1	chr19	Uterus
NR_110493.1.12	chr22	Uterus
NR_110526.2.4	chr14	Uterus
NR_110614.3.1	chr1	Uterus
NR_110619.3.1	chr20	Uterus
NR_110681.1.2	chr1	Uterus
NR_110744.3.5	chr19	Uterus
NR_110809.1.13	chr17	Uterus
NR_111950.3.9	chr1	Uterus
NR_117091.3.8	chr6	Uterus
NR_117091.2.6	chr6	Uterus
NR_120453.2.3	chr17	Uterus
