# Supplementary material for: The cryptic lncRNA-encoded microprotein TPM3P9 drives oncogenic RNA splicing and tumorigenesis
Source: Signal Transduct Target Ther. 2025 Jan 27;10:43. doi: 10.1038/s41392-025-02128-8 (PMC11770092; doi:10.1038/s41392-025-02128-8)
Supplement: Supplementary file 5 — Supplementary Data S3 [file 41392_2025_2128_MOESM5_ESM.xlsx]

## Sheet: Sheet1
Data S3. The positive rate and median expression of LEPs were identified for 9 cancer types (related to Supplementary Fig. 2b-d)
NR ID	positive_num	positive_rate	median	group	cancer type
NR_045962.2.2	18	100	0.28	N	Breast
NR_037926.1.4	18	100	0.719	N	Breast
NR_045058.2.3	18	100	0.494	N	Breast
NR_036624.3.1	18	100	0.5435	N	Breast
NR_103461.2.1	18	100	0.595	N	Breast
NR_033935.3.2	18	100	1.177	N	Breast
NR_046361.1.1	18	100	0.666	N	Breast
NR_045494.1.1	18	100	2.0285	N	Breast
NR_037644.1.2	18	100	0.5065	N	Breast
NR_047576.2.1	9	50	0.81	N	Breast
NR_033436.1.1	9	50	1.226	N	Breast
NR_028104.1.1	18	100	0.86	N	Breast
NR_028476.3.1	9	50	0.75	N	Breast
NR_029427.1.2	9	50	1.761	N	Breast
NR_037607.1.3	18	100	0.8135	N	Breast
NR_001562.3.3	9	50	1.738	N	Breast
NR_037717.1.3	18	100	0.7655	N	Breast
NR_037188.3.1	18	100	0.848	N	Breast
NR_033243.3.2	18	100	1.0835	N	Breast
NR_033649.2.1	9	50	0.769	N	Breast
NR_045105.2.2	18	100	0.526	N	Breast
NR_103729.3.1	18	100	0.84	N	Breast
NR_073585.1.1	18	100	0.6345	N	Breast
NR_104592.3.1	18	100	1.407	N	Breast
NR_037926.2.1	18	100	0.5975	N	Breast
NR_110083.3.1	18	100	1.09	N	Breast
NR_037945.2.1	18	100	0.8145	N	Breast
NR_027156.2.4	9	50	1.483	N	Breast
NR_103797.1.2	9	50	0.676	N	Breast
NR_027145.1.1	18	100	2.3435	N	Breast
NR_037163.3.1	18	100	0.464	N	Breast
NR_033519.3.1	18	100	2.877	N	Breast
NR_104312.2.1	18	100	1.021	N	Breast
NR_103511.2.2	18	100	0.6945	N	Breast
NR_110006.2.1	18	100	0.8725	N	Breast
NR_037644.3.1	18	100	1.331	N	Breast
NR_037951.1.1	18	100	0.8765	N	Breast
NR_003148.1.4	18	100	0.691	N	Breast
NR_028049.3.1	9	50	0.271	N	Breast
NR_045566.3.1	9	50	0.875	N	Breast
NR_073495.3.3	9	50	2.436	N	Breast
NR_036542.1.1	9	50	2.794	N	Breast
NR_027293.1.3	18	100	4.244	N	Breast
NR_037932.2.3	18	100	4.8375	N	Breast
NR_036461.1.1	9	50	3.623	N	Breast
NR_028356.1.2	18	100	0.7135	N	Breast
NR_026550.1.1	9	50	1.525	N	Breast
NR_027339.1.3	9	50	0.75	N	Breast
NR_003528.1.2	18	100	0.5435	N	Breast
NR_029472.3.1	18	100	0.7115	N	Breast
NR_049756.3.3	18	100	1.641	N	Breast
NR_015367.1.1	18	100	0.6055	N	Breast
NR_002166.3.1	18	100	1.211	N	Breast
NR_036640.2.1	9	50	0.818	N	Breast
NR_027466.3.3	9	50	1.208	N	Breast
NR_102706.2.1	18	100	1.1735	N	Breast
NR_037714.2.2	18	100	0.43	N	Breast
NR_027921.3.2	18	100	1.4555	N	Breast
NR_037599.1.2	9	50	1.543	N	Breast
NR_037879.3.1	18	100	1.323	N	Breast
NR_072977.1.1	18	100	1.12	N	Breast
NR_024388.2.1	18	100	0.74	N	Breast
NR_004845.1.1	18	100	1.4165	N	Breast
NR_026899.2.1	9	50	0.452	N	Breast
NR_028491.1.1	18	100	0.4005	N	Breast
NR_026673.2.1	9	50	0.753	N	Breast
NR_037719.1.2	9	50	1.248	N	Breast
NR_037163.1.19	18	100	1.1245	N	Breast
NR_040053.1.10	9	50	2.829	N	Breast
NR_033646.3.2	18	100	3.3225	N	Breast
NR_024438.1.3	18	100	1.283	N	Breast
NR_033746.2.1	18	100	0.9965	N	Breast
NR_027713.3.3	9	50	0.953	N	Breast
NR_048543.1.2	18	100	0.338	N	Breast
NR_110850.2.9	18	100	1.346	N	Breast
NR_037846.3.1	9	50	1.44	N	Breast
NR_046347.1.1	9	50	1.259	N	Breast
NR_033435.3.14	18	100	0.313	N	Breast
NR_103509.3.3	9	50	0.434	N	Breast
NR_003525.3.8	18	100	0.542	N	Breast
NR_024320.3.1	18	100	0.4825	N	Breast
NR_110786.2.2	18	100	2.5	N	Breast
NR_038230.2.2	18	100	0.1225	N	Breast
NR_027247.3.4	18	100	0.258	N	Breast
NR_026711.2.3	18	100	0.318	N	Breast
NR_039989.2.8	9	50	4.47	N	Breast
NR_103534.1.2	9	50	0.605	N	Breast
NR_027338.2.1	18	100	0.209	N	Breast
NR_103867.2.3	9	50	0.21	N	Breast
NR_104214.1.2	18	100	0.5535	N	Breast
NR_002793.1.2	18	100	0.792	N	Breast
NR_073102.1.4	18	100	0.7015	N	Breast
NR_073565.1.1	9	50	0.797	N	Breast
NR_104210.2.2	9	50	1.472	N	Breast
NR_027908.3.1	18	100	0.1775	N	Breast
NR_073000.2.5	18	100	2.301	N	Breast
NR_027000.3.6	9	50	0.464	N	Breast
NR_104606.2.2	18	100	2.8485	N	Breast
NR_001558.1.14	18	100	0.5005	N	Breast
NR_027455.3.4	18	100	4.7695	N	Breast
NR_033906.1.2	18	100	0.376	N	Breast
NR_002718.3.4	9	50	0.18	N	Breast
NR_037597.2.1	9	50	0.478	N	Breast
NR_026961.1.8	9	50	0.666	N	Breast
NR_024492.3.18	9	50	0.437	N	Breast
NR_027040.2.1	9	50	1.429	N	Breast
NR_003494.2.3	9	50	0.51	N	Breast
NR_075100.1.9	9	50	2.755	N	Breast
NR_003676.1.3	18	100	0.1905	N	Breast
NR_033427.3.5	9	50	0.483	N	Breast
NR_033896.2.3	18	100	0.596	N	Breast
NR_040079.2.1	18	100	0.512	N	Breast
NR_045387.3.2	9	50	0.703	N	Breast
NR_002766.2.1	18	100	0.7125	N	Breast
NR_111950.3.9	18	100	0.331	N	Breast
NR_034053.1.3	9	50	0.5	N	Breast
NR_027428.2.3	18	100	0.7445	N	Breast
NR_024451.1.7	9	50	0.657	N	Breast
NR_027282.1.4	18	100	0.551	N	Breast
NR_040077.3.2	9	50	0.93	N	Breast
NR_038925.3.18	18	100	0.604	N	Breast
NR_038221.2.2	9	50	0.555	N	Breast
NR_073405.1.3	18	100	1.383	N	Breast
NR_038359.1.2	18	100	1.1055	N	Breast
NR_015417.3.3	18	100	0.3855	N	Breast
NR_026756.2.1	9	50	0.331	N	Breast
NR_045218.2.2	18	100	0.7015	N	Breast
NR_002728.3.235	9	50	0.755	N	Breast
NR_046110.2.2	18	100	0.672	N	Breast
NR_110619.3.1	9	50	0.441	N	Breast
NR_027073.1.3	18	100	0.13	N	Breast
NR_027906.3.1	9	50	1.7	N	Breast
NR_047603.2.1	18	100	2.369	N	Breast
NR_103814.3.9	9	50	0.838	N	Breast
NR_038164.3.4	9	50	0.306	N	Breast
NR_110744.2.7	18	100	0.308	N	Breast
NR_037623.1.2	9	50	0.867	N	Breast
NR_104486.3.10	18	100	0.525	N	Breast
NR_049794.2.3	9	50	0.29	N	Breast
NR_073494.2.1	18	100	0.337	N	Breast
NR_038911.3.2	18	100	4.2945	N	Breast
NR_038888.1.7	9	50	1.164	N	Breast
NR_104262.2.3	18	100	1.2275	N	Breast
NR_027328.1.8	9	50	0.277	N	Breast
NR_045768.3.7	9	50	3.411	N	Breast
NR_003655.3.6	9	50	3.444	N	Breast
NR_037596.1.7	9	50	0.472	N	Breast
NR_026827.1.3	18	100	0.377	N	Breast
NR_037701.2.7	18	100	1.406	N	Breast
NR_073155.2.2	18	100	0.94	N	Breast
NR_038929.1.2	9	50	1.449	N	Breast
NR_027347.1.1	18	100	0.7145	N	Breast
NR_104423.3.2	9	50	0.366	N	Breast
NR_108099.1.3	9	50	3.695	N	Breast
NR_073058.2.1	18	100	0.4435	N	Breast
NR_073002.3.5	9	50	0.543	N	Breast
NR_033850.1.6	18	100	0.426	N	Breast
NR_038965.1.7	18	100	0.1635	N	Breast
NR_003945.2.3	9	50	0.174	N	Breast
NR_045697.3.11	18	100	1.5155	N	Breast
NR_037928.3.1	18	100	0.6405	N	Breast
NR_003256.2.1	18	100	0.483	N	Breast
NR_001557.1.4	18	100	0.6675	N	Breast
NR_047516.2.2	9	50	0.421	N	Breast
NR_003528.2.8	9	50	0.177	N	Breast
NR_023350.1.4	9	50	0.849	N	Breast
NR_026790.3.1	18	100	0.2865	N	Breast
NR_037864.2.1	18	100	0.892	N	Breast
NR_003584.2.1	9	50	0.502	N	Breast
NR_047593.3.8	9	50	0.163	N	Breast
NR_003503.3.4	9	50	3.799	N	Breast
NR_047580.3.2	9	50	2.178	N	Breast
NR_036662.3.1	18	100	0.141	N	Breast
NR_033942.1.1	18	100	0.2205	N	Breast
NR_073163.3.1	18	100	0.702	N	Breast
NR_045204.2.1	9	50	2.115	N	Breast
NR_103726.3.1	18	100	0.8555	N	Breast
NR_037949.3.2	9	50	0.351	N	Breast
NR_026592.1.1	9	50	0.664	N	Breast
NR_026583.1.1	18	100	0.321	N	Breast
NR_120415.2.2	9	50	6.855	N	Breast
NR_047679.1.7	9	50	4.609	N	Breast
NR_046662.2.12	9	50	2.62	N	Breast
NR_024116.1.2	9	50	0.395	N	Breast
NR_036505.3.6	18	100	0.8015	N	Breast
NR_033966.2.4	9	50	1.831	N	Breast
NR_046851.1.1	9	50	0.792	N	Breast
NR_038991.1.9	9	50	2.446	N	Breast
NR_038252.1.2	9	50	0.409	N	Breast
NR_034022.2.28	9	50	0.525	N	Breast
NR_073405.3.12	18	100	0.2465	N	Breast
NR_037845.3.12	9	50	6.013	N	Breast
NR_102739.2.1	9	50	0.73	N	Breast
NR_072994.3.8	9	50	0.238	N	Breast
NR_036678.1.6	9	50	0.554	N	Breast
NR_024374.3.6	9	50	4.704	N	Breast
NR_026800.2.18	9	50	0.4	N	Breast
NR_036438.3.1	18	100	0.8875	N	Breast
NR_026951.1.6	9	50	0.389	N	Breast
NR_033690.3.1	9	50	0.933	N	Breast
NR_104224.2.9	18	100	0.788	N	Breast
NR_033183.1.1	18	100	1.7025	N	Breast
NR_110852.2.3	9	50	2.575	N	Breast
NR_040115.2.4	9	50	1.522	N	Breast
NR_001564.3.3	9	50	0.702	N	Breast
NR_045515.1.1	18	100	0.4405	N	Breast
NR_033308.2.1	9	50	0.448	N	Breast
NR_104417.2.1	18	100	1.5145	N	Breast
NR_037573.3.3	9	50	0.814	N	Breast
NR_026752.1.1	9	50	1.164	N	Breast
NR_024628.3.1	9	50	1.878	N	Breast
NR_109909.3.1	18	100	16.1845	N	Breast
NR_026731.3.1	9	50	0.95	N	Breast
NR_038433.2.2	9	50	0.468	N	Breast
NR_037804.2.12	9	50	0.703	N	Breast
NR_023925.2.2	9	50	0.161	N	Breast
NR_046331.2.3	18	100	2.346	N	Breast
NR_029383.2.1	18	100	11.2685	N	Breast
NR_001557.1.3	18	100	2.6465	N	Breast
NR_003655.1.5	9	50	1.11	N	Breast
NR_103469.1.4	9	50	0.37	N	Breast
NR_002929.1.7	9	50	2.163	N	Breast
NR_110614.3.1	9	50	1.061	N	Breast
NR_109844.3.8	9	50	0.277	N	Breast
NR_024024.3.1	9	50	0.515	N	Breast
NR_040104.2.1	9	50	1.866	N	Breast
NR_003263.3.1	9	50	5.493	N	Breast
NR_026743.2.3	9	50	2.762	N	Breast
NR_038192.1.1	9	50	0.07	N	Breast
NR_027026.2.7	9	50	3.033	N	Breast
NR_034031.2.3	9	50	0.469	N	Breast
NR_026583.2.3	9	50	0.234	N	Breast
NR_026800.1.18	9	50	0.265	N	Breast
NR_034022.1.36	9	50	0.386	N	Breast
NR_024457.3.3	9	50	1.817	N	Breast
NR_036651.2.1	9	50	1.114	N	Breast
NR_027156.1.1	9	50	3.201	N	Breast
NR_026972.2.5	9	50	1.385	N	Breast
NR_047662.3.2	18	100	1.036	N	Breast
NR_026805.1.3	9	50	0.708	N	Breast
NR_037185.1.4	9	50	0.208	N	Breast
NR_002330.1.1	9	50	4.253	N	Breast
NR_002728.2.97	9	50	0.777	N	Breast
NR_046330.1.3	9	50	6.397	N	Breast
NR_033344.2.2	18	100	4.965	N	Breast
NR_033710.2.16	9	50	0.949	N	Breast
NR_049769.1.2	9	50	2.667	N	Breast
NR_104023.3.6	9	50	1.165	N	Breast
NR_045634.1.4	9	50	0.229	N	Breast
NR_033400.3.2	9	50	0.569	N	Breast
NR_046438.3.3	18	100	14.6695	N	Breast
NR_033327.3.7	9	50	0.764	N	Breast
NR_023361.1.3	9	50	1.133	N	Breast
NR_038444.3.1	9	50	2.258	N	Breast
NR_104579.2.1	9	50	1.63	N	Breast
NR_111973.1.2	9	50	0.599	N	Breast
NR_046347.2.2	18	100	2.082	N	Breast
NR_103778.1.2	9	50	1.115	N	Breast
NR_015421.3.1	18	100	0.8735	N	Breast
NR_002713.2.12	18	100	7.059	N	Breast
NR_109795.1.2	18	100	0.8915	N	Breast
NR_024594.3.1	9	50	0.467	N	Breast
NR_015406.1.9	9	50	2.667	N	Breast
NR_028288.1.6	18	100	1.2945	N	Breast
NR_002728.2.180	9	50	1.167	N	Breast
NR_040023.2.13	18	100	4.792	N	Breast
NR_037611.1.3	9	50	0.697	N	Breast
NR_024376.1.1	9	50	2.176	N	Breast
NR_002728.2.15	9	50	2.288	N	Breast
NR_111893.2.10	18	100	1.2475	N	Breast
NR_003661.2.1	9	50	1.626	N	Breast
NR_073473.3.1	9	50	0.427	N	Breast
NR_045286.2.1	9	50	0.716	N	Breast
NR_024158.1.1	18	100	0.995	N	Breast
NR_033417.2.3	9	50	2.121	N	Breast
NR_104359.3.2	18	100	0.3845	N	Breast
NR_110043.3.2	18	100	1.4395	N	Breast
NR_028337.1.3	9	50	0.048	N	Breast
NR_046439.2.2	9	50	2.073	N	Breast
NR_003290.3.2	9	50	3.623	N	Breast
NR_026974.1.5	9	50	2.043	N	Breast
NR_045090.1.3	9	50	2.73	N	Breast
NR_026836.3.5	9	50	2.294	N	Breast
NR_046402.2.5	9	50	2.161	N	Breast
NR_110732.2.1	9	50	0.752	N	Breast
NR_110312.2.3	9	50	1.923	N	Breast
NR_033828.3.2	9	50	0.439	N	Breast
NR_037869.3.1	9	50	0.279	N	Breast
NR_109898.2.1	9	50	4.627	N	Breast
NR_104599.1.2	9	50	1.631	N	Breast
NR_026643.2.1	9	50	0.388	N	Breast
NR_027136.1.5	9	50	2.069	N	Breast
NR_046282.3.6	9	50	2.05	N	Breast
NR_024471.3.1	9	50	0.314	N	Breast
NR_110759.1.8	9	50	3.398	N	Breast
NR_110524.3.1	18	100	1.272	N	Breast
NR_045277.1.2	9	50	2.31	N	Breast
NR_033841.3.3	9	50	0.947	N	Breast
NR_026544.1.6	9	50	2.72	N	Breast
NR_026677.1.12	9	50	4.263	N	Breast
NR_119376.2.10	9	50	2.035	N	Breast
NR_028343.3.5	9	50	0.584	N	Breast
NR_036605.3.2	9	50	0.408	N	Breast
NR_002454.3.1	9	50	2.14	N	Breast
NR_046110.2.4	9	50	0.545	N	Breast
NR_028288.1.8	9	50	0.55	N	Breast
NR_037566.3.1	9	50	7.02	N	Breast
NR_026800.1.12	9	50	2.98	N	Breast
NR_027257.2.4	9	50	0.385	N	Breast
NR_002728.3.11	9	50	1.219	N	Breast
NR_026943.2.11	9	50	0.725	N	Breast
NR_024408.1.1	9	50	2.558	N	Breast
NR_033738.1.14	9	50	2.69	N	Breast
NR_034154.3.4	9	50	1.029	N	Breast
NR_026762.3.2	9	50	0.743	N	Breast
NR_110644.3.2	9	50	1.111	N	Breast
NR_109947.3.5	9	50	2.148	N	Breast
NR_003714.3.5	9	50	2.033	N	Breast
NR_110661.3.5	9	50	3.06	N	Breast
NR_045262.2.5	9	50	0.635	N	Breast
NR_003528.2.9	9	50	2.329	N	Breast
NR_003491.1.1	9	50	1.424	N	Breast
NR_040107.2.1	9	50	0.82	N	Breast
NR_046084.2.8	9	50	1.051	N	Breast
NR_103537.1.8	9	50	0.928	N	Breast
NR_045962.2.2	125	100	0.923	T	Breast
NR_033302.1.3	51	40.8	0.767	T	Breast
NR_037926.1.4	125	100	0.977	T	Breast
NR_045058.2.3	125	100	0.964	T	Breast
NR_036624.3.1	125	100	0.913	T	Breast
NR_103461.2.1	125	100	0.888	T	Breast
NR_033935.3.2	109	87.2	0.966	T	Breast
NR_046361.1.1	125	100	0.83	T	Breast
NR_045494.1.1	125	100	0.848	T	Breast
NR_037644.1.2	125	100	0.926	T	Breast
NR_047576.2.1	91	72.8	0.965	T	Breast
NR_033436.1.1	116	92.8	1.0355	T	Breast
NR_028104.1.1	125	100	1.038	T	Breast
NR_028476.3.1	99	79.2	0.847	T	Breast
NR_029427.1.2	116	92.8	1.0245	T	Breast
NR_037607.1.3	125	100	0.911	T	Breast
NR_001562.3.3	116	92.8	1.1345	T	Breast
NR_037717.1.3	125	100	1.025	T	Breast
NR_037188.3.1	125	100	1.047	T	Breast
NR_033243.3.2	125	100	0.99	T	Breast
NR_033649.2.1	118	94.4	0.898	T	Breast
NR_045105.2.2	125	100	0.963	T	Breast
NR_045090.1.1	60	48	0.89	T	Breast
NR_103729.3.1	125	100	0.836	T	Breast
NR_073585.1.1	125	100	0.901	T	Breast
NR_104592.3.1	125	100	0.938	T	Breast
NR_037926.2.1	125	100	0.937	T	Breast
NR_110083.3.1	125	100	0.934	T	Breast
NR_024150.3.1	91	72.8	0.866	T	Breast
NR_003677.3.1	89	71.2	0.946	T	Breast
NR_037945.2.1	125	100	0.832	T	Breast
NR_073517.1.4	66	52.8	1.0475	T	Breast
NR_027156.2.4	99	79.2	0.969	T	Breast
NR_103529.3.1	109	87.2	1.036	T	Breast
NR_103797.1.2	125	100	0.988	T	Breast
NR_002188.3.2	111	88.8	0.928	T	Breast
NR_027145.1.1	125	100	1.047	T	Breast
NR_037163.3.1	125	100	1.026	T	Breast
NR_033519.3.1	74	59.2	1.0915	T	Breast
NR_111971.1.2	83	66.4	0.931	T	Breast
NR_104312.2.1	125	100	1.03	T	Breast
NR_103511.2.2	125	100	0.78	T	Breast
NR_045564.3.2	125	100	0.997	T	Breast
NR_023312.1.2	100	80	0.905	T	Breast
NR_037654.1.2	109	87.2	1.001	T	Breast
NR_110006.2.1	91	72.8	0.941	T	Breast
NR_037941.2.1	52	41.6	0.8235	T	Breast
NR_036438.3.3	55	44	0.979	T	Breast
NR_037644.3.1	125	100	1.102	T	Breast
NR_037951.1.1	125	100	0.847	T	Breast
NR_003148.1.4	125	100	0.953	T	Breast
NR_028049.3.1	125	100	0.958	T	Breast
NR_045566.3.1	125	100	1.026	T	Breast
NR_073495.3.3	125	100	1.048	T	Breast
NR_036542.1.1	125	100	1.006	T	Breast
NR_027293.1.3	125	100	0.984	T	Breast
NR_037932.2.3	125	100	1.058	T	Breast
NR_028338.1.2	125	100	0.901	T	Breast
NR_036461.1.1	49	39.2	1.173	T	Breast
NR_028356.1.2	125	100	0.982	T	Breast
NR_026550.1.1	125	100	0.925	T	Breast
NR_023383.3.1	51	40.8	0.938	T	Breast
NR_037713.3.2	84	67.2	1.002	T	Breast
NR_027339.1.3	99	79.2	0.985	T	Breast
NR_028383.1.3	100	80	0.784	T	Breast
NR_003528.1.2	76	60.8	0.797	T	Breast
NR_029472.3.1	75	60	0.731	T	Breast
NR_049756.3.3	125	100	1.005	T	Breast
NR_002184.1.1	69	55.2	0.862	T	Breast
NR_037709.2.2	84	67.2	1.0895	T	Breast
NR_015367.1.1	125	100	0.983	T	Breast
NR_024178.3.1	66	52.8	0.228	T	Breast
NR_002166.3.1	125	100	0.995	T	Breast
NR_049759.3.1	89	71.2	0.963	T	Breast
NR_034035.3.2	40	32	0.945	T	Breast
NR_036640.2.1	98	78.4	0.7935	T	Breast
NR_027466.3.3	91	72.8	0.732	T	Breast
NR_102706.2.1	117	93.6	0.952	T	Breast
NR_037714.2.2	117	93.6	0.608	T	Breast
NR_026909.3.2	109	87.2	0.894	T	Breast
NR_033322.1.4	52	41.6	1.0065	T	Breast
NR_027921.3.2	107	85.6	1.113	T	Breast
NR_027489.3.1	101	80.8	1.044	T	Breast
NR_033649.1.1	82	65.6	0.949	T	Breast
NR_037599.1.2	92	73.6	0.552	T	Breast
NR_103464.1.2	43	34.4	0.941	T	Breast
NR_037879.3.1	125	100	0.955	T	Breast
NR_072977.1.1	117	93.6	1.069	T	Breast
NR_024388.2.1	125	100	0.907	T	Breast
NR_004845.1.1	125	100	1.053	T	Breast
NR_026899.2.1	47	37.6	0.945	T	Breast
NR_028491.1.1	117	93.6	0.725	T	Breast
NR_026673.2.1	89	71.2	0.645	T	Breast
NR_037719.1.2	108	86.4	0.9985	T	Breast
NR_037163.1.19	125	100	0.826	T	Breast
NR_040053.1.10	44	35.2	0.742	T	Breast
NR_027237.2.2	68	54.4	0.873	T	Breast
NR_033646.3.2	109	87.2	1.066	T	Breast
NR_024438.1.3	117	93.6	0.996	T	Breast
NR_033746.2.1	107	85.6	0.989	T	Breast
NR_027713.3.3	75	60	0.957	T	Breast
NR_048543.1.2	99	79.2	0.814	T	Breast
NR_110850.2.9	94	75.2	0.9125	T	Breast
NR_001446.3.1	50	40	1.1105	T	Breast
NR_037846.3.1	78	62.4	0.676	T	Breast
NR_027946.3.23	64	51.2	0.593	T	Breast
NR_033849.2.3	60	48	0.807	T	Breast
NR_046347.1.1	48	38.4	0.99	T	Breast
NR_033435.3.14	117	93.6	0.777	T	Breast
NR_024552.3.2	66	52.8	0.9495	T	Breast
NR_103509.3.3	108	86.4	0.707	T	Breast
NR_003525.3.8	65	52	0.937	T	Breast
NR_024320.3.1	117	93.6	0.733	T	Breast
NR_040022.1.11	46	36.8	0.679	T	Breast
NR_045033.1.1	86	68.8	0.9185	T	Breast
NR_110786.2.2	67	53.6	1.125	T	Breast
NR_038230.2.2	125	100	0.685	T	Breast
NR_027247.3.4	125	100	0.863	T	Breast
NR_026711.2.3	125	100	0.889	T	Breast
NR_039989.2.8	51	40.8	1.005	T	Breast
NR_026855.3.5	84	67.2	0.848	T	Breast
NR_103534.1.2	92	73.6	0.378	T	Breast
NR_027338.2.1	125	100	0.721	T	Breast
NR_103867.2.3	82	65.6	0.814	T	Breast
NR_039981.1.4	76	60.8	0.729	T	Breast
NR_104214.1.2	125	100	0.854	T	Breast
NR_026975.3.5	100	80	0.757	T	Breast
NR_110584.3.2	99	79.2	0.849	T	Breast
NR_002793.1.2	125	100	0.931	T	Breast
NR_073102.1.4	100	80	1.05	T	Breast
NR_033416.2.5	91	72.8	1.022	T	Breast
NR_073565.1.1	76	60.8	0.6355	T	Breast
NR_104210.2.2	125	100	0.929	T	Breast
NR_033879.1.7	109	87.2	1.04	T	Breast
NR_027908.3.1	72	57.6	0.6335	T	Breast
NR_073000.2.5	78	62.4	1.038	T	Breast
NR_027000.3.6	99	79.2	0.783	T	Breast
NR_104606.2.2	125	100	0.856	T	Breast
NR_001558.1.14	99	79.2	0.823	T	Breast
NR_027455.3.4	117	93.6	1.007	T	Breast
NR_033906.1.2	117	93.6	0.875	T	Breast
NR_002718.3.4	99	79.2	0.644	T	Breast
NR_037597.2.1	51	40.8	0.53	T	Breast
NR_046097.2.5	100	80	0.866	T	Breast
NR_026961.1.8	101	80.8	0.819	T	Breast
NR_073128.1.4	49	39.2	0.917	T	Breast
NR_037893.2.1	82	65.6	0.7155	T	Breast
NR_024492.3.18	83	66.4	0.938	T	Breast
NR_027257.3.1	50	40	0.793	T	Breast
NR_024489.2.2	107	85.6	0.481	T	Breast
NR_027040.2.1	75	60	0.869	T	Breast
NR_003494.2.3	108	86.4	0.921	T	Breast
NR_109779.3.2	48	38.4	0.634	T	Breast
NR_003676.1.3	117	93.6	0.684	T	Breast
NR_033427.3.5	117	93.6	1.004	T	Breast
NR_033896.2.3	101	80.8	0.956	T	Breast
NR_040079.2.1	109	87.2	0.912	T	Breast
NR_045387.3.2	116	92.8	0.7515	T	Breast
NR_002766.2.1	116	92.8	0.867	T	Breast
NR_111950.3.9	91	72.8	0.614	T	Breast
NR_034053.1.3	67	53.6	0.93	T	Breast
NR_027428.2.3	91	72.8	1.1	T	Breast
NR_045622.1.2	58	46.4	0.8745	T	Breast
NR_024451.1.7	76	60.8	0.9165	T	Breast
NR_027282.1.4	125	100	0.948	T	Breast
NR_040077.3.2	59	47.2	0.636	T	Breast
NR_045670.2.5	52	41.6	0.777	T	Breast
NR_038925.3.18	125	100	0.856	T	Breast
NR_038221.2.2	76	60.8	0.922	T	Breast
NR_073405.1.3	117	93.6	0.88	T	Breast
NR_038359.1.2	117	93.6	0.985	T	Breast
NR_033863.1.1	61	48.8	0.78	T	Breast
NR_045072.1.9	43	34.4	0.854	T	Breast
NR_015417.3.3	101	80.8	0.697	T	Breast
NR_026756.2.1	83	66.4	0.786	T	Breast
NR_045218.2.2	59	47.2	1.047	T	Breast
NR_026921.3.1	41	32.8	1.05	T	Breast
NR_048564.2.2	92	73.6	0.8485	T	Breast
NR_002728.3.235	74	59.2	1.201	T	Breast
NR_046110.2.2	119	95.2	0.862	T	Breast
NR_110619.3.1	112	89.6	0.7495	T	Breast
NR_027073.1.3	55	44	0.287	T	Breast
NR_027906.3.1	60	48	1.1075	T	Breast
NR_104222.2.5	93	74.4	0.924	T	Breast
NR_034006.3.4	76	60.8	0.2155	T	Breast
NR_047603.2.1	117	93.6	1.08	T	Breast
NR_103814.3.9	76	60.8	0.447	T	Breast
NR_038164.3.4	107	85.6	0.882	T	Breast
NR_027007.1.5	93	74.4	1.05	T	Breast
NR_027141.2.2	117	93.6	0.959	T	Breast
NR_024417.2.3	68	54.4	0.585	T	Breast
NR_110493.1.12	81	64.8	0.891	T	Breast
NR_110744.2.7	108	86.4	0.838	T	Breast
NR_033761.1.2	74	59.2	0.9515	T	Breast
NR_037623.1.2	108	86.4	0.538	T	Breast
NR_110555.1.4	84	67.2	0.8745	T	Breast
NR_104486.3.10	101	80.8	0.881	T	Breast
NR_049794.2.3	117	93.6	0.838	T	Breast
NR_047690.3.5	81	64.8	0.977	T	Breast
NR_073494.2.1	76	60.8	0.7385	T	Breast
NR_038911.3.2	86	68.8	0.9715	T	Breast
NR_104222.2.7	44	35.2	0.882	T	Breast
NR_038888.1.7	38	30.4	0.5905	T	Breast
NR_027927.3.1	85	68	0.825	T	Breast
NR_072996.3.2	50	40	0.936	T	Breast
NR_104262.2.3	58	46.4	0.8585	T	Breast
NR_027126.1.5	74	59.2	0.7985	T	Breast
NR_027328.1.8	56	44.8	0.643	T	Breast
NR_045768.3.7	117	93.6	1.008	T	Breast
NR_015451.2.2	93	74.4	0.828	T	Breast
NR_037921.1.7	48	38.4	0.743	T	Breast
NR_003655.3.6	48	38.4	0.994	T	Breast
NR_037924.2.5	58	46.4	1.1015	T	Breast
NR_026982.3.2	92	73.6	0.9305	T	Breast
NR_026827.1.3	99	79.2	0.708	T	Breast
NR_037701.2.7	125	100	0.838	T	Breast
NR_040094.3.9	100	80	0.7885	T	Breast
NR_073155.2.2	117	93.6	0.883	T	Breast
NR_038929.1.2	92	73.6	1.001	T	Breast
NR_027002.3.19	86	68.8	0.7395	T	Breast
NR_027347.1.1	125	100	0.903	T	Breast
NR_040012.2.3	49	39.2	0.902	T	Breast
NR_104423.3.2	89	71.2	0.729	T	Breast
NR_073058.2.1	100	80	0.885	T	Breast
NR_033966.2.3	58	46.4	1.073	T	Breast
NR_027513.2.8	53	42.4	0.944	T	Breast
NR_073002.3.5	74	59.2	0.636	T	Breast
NR_028402.1.4	91	72.8	0.541	T	Breast
NR_033850.1.6	125	100	0.861	T	Breast
NR_038965.1.7	68	54.4	0.388	T	Breast
NR_003945.2.3	61	48.8	0.363	T	Breast
NR_045697.3.11	100	80	0.7055	T	Breast
NR_037928.3.1	65	52	0.924	T	Breast
NR_003256.2.1	93	74.4	0.563	T	Breast
NR_001557.1.4	99	79.2	0.818	T	Breast
NR_110102.1.5	41	32.8	0.788	T	Breast
NR_047516.2.2	58	46.4	0.639	T	Breast
NR_003528.2.8	91	72.8	0.693	T	Breast
NR_023350.1.4	100	80	0.906	T	Breast
NR_026790.3.1	72	57.6	0.9045	T	Breast
NR_026675.2.2	51	40.8	0.857	T	Breast
NR_037864.2.1	91	72.8	0.591	T	Breast
NR_015406.3.3	83	66.4	0.525	T	Breast
NR_026891.2.1	68	54.4	0.9255	T	Breast
NR_003584.2.1	101	80.8	0.753	T	Breast
NR_047593.3.8	50	40	0.284	T	Breast
NR_047580.3.2	50	40	0.7735	T	Breast
NR_003662.1.2	48	38.4	1.192	T	Breast
NR_003085.2.1	67	53.6	1.032	T	Breast
NR_072994.2.1	65	52	0.878	T	Breast
NR_002144.2.1	41	32.8	0.907	T	Breast
NR_036662.3.1	82	65.6	0.4655	T	Breast
NR_033942.1.1	108	86.4	0.8525	T	Breast
NR_073163.3.1	84	67.2	1.0115	T	Breast
NR_037916.1.1	43	34.4	0.84	T	Breast
NR_045204.2.1	76	60.8	0.756	T	Breast
NR_036506.1.1	43	34.4	0.969	T	Breast
NR_103726.3.1	89	71.2	1.031	T	Breast
NR_027408.3.2	57	45.6	0.901	T	Breast
NR_037670.1.1	99	79.2	0.978	T	Breast
NR_003699.2.1	38	30.4	0.908	T	Breast
NR_037949.3.2	73	58.4	0.611	T	Breast
NR_026592.1.1	46	36.8	0.715	T	Breast
NR_026583.1.1	38	30.4	0.4455	T	Breast
NR_027762.3.6	44	35.2	0.924	T	Breast
NR_033893.2.5	85	68	1.227	T	Breast
NR_110848.3.4	78	62.4	0.3635	T	Breast
NR_024116.1.2	108	86.4	0.4375	T	Breast
NR_104644.1.2	48	38.4	0.9335	T	Breast
NR_036505.3.6	108	86.4	0.96	T	Breast
NR_033966.2.4	43	34.4	0.829	T	Breast
NR_046851.1.1	75	60	0.579	T	Breast
NR_003500.1.2	48	38.4	1.1015	T	Breast
NR_038991.1.9	65	52	0.787	T	Breast
NR_040003.1.1	57	45.6	0.8	T	Breast
NR_038252.1.2	55	44	0.78	T	Breast
NR_037840.2.1	67	53.6	0.795	T	Breast
NR_034022.2.28	82	65.6	0.75	T	Breast
NR_073405.3.12	67	53.6	1.138	T	Breast
NR_037845.3.12	44	35.2	0.994	T	Breast
NR_073108.3.13	74	59.2	0.6395	T	Breast
NR_102739.2.1	66	52.8	0.985	T	Breast
NR_072994.3.8	81	64.8	0.825	T	Breast
NR_026855.2.4	55	44	0.686	T	Breast
NR_027436.2.5	44	35.2	0.8345	T	Breast
NR_036678.1.6	50	40	0.774	T	Breast
NR_024374.3.6	51	40.8	1.124	T	Breast
NR_026800.2.18	51	40.8	0.576	T	Breast
NR_036438.3.1	99	79.2	1.13	T	Breast
NR_026951.1.6	84	67.2	0.637	T	Breast
NR_104146.3.32	75	60	0.91	T	Breast
NR_028058.2.1	41	32.8	0.821	T	Breast
NR_104224.2.9	107	85.6	0.92	T	Breast
NR_036595.1.2	66	52.8	0.788	T	Breast
NR_033396.2.4	41	32.8	1.259	T	Breast
NR_024546.1.3	63	50.4	0.892	T	Breast
NR_003225.1.1	73	58.4	0.914	T	Breast
NR_037669.2.2	40	32	0.843	T	Breast
NR_045515.1.1	39	31.2	0.98	T	Breast
NR_026752.1.1	91	72.8	0.628	T	Breast
NR_103731.3.1	41	32.8	0.756	T	Breast
NR_038406.1.1	48	38.4	1.2175	T	Breast
NR_024628.3.1	41	32.8	0.503	T	Breast
NR_038433.2.2	66	52.8	0.618	T	Breast
NR_037804.2.12	56	44.8	0.779	T	Breast
NR_046331.2.3	74	59.2	0.815	T	Breast
NR_104299.1.1	43	34.4	0.774	T	Breast
NR_003655.1.5	82	65.6	0.9295	T	Breast
NR_026589.1.2	48	38.4	0.724	T	Breast
NR_002929.1.7	64	51.2	0.6755	T	Breast
NR_024430.2.4	41	32.8	0.859	T	Breast
NR_104222.2.2	43	34.4	1.224	T	Breast
NR_109844.3.8	68	54.4	0.7445	T	Breast
NR_024024.3.1	60	48	0.791	T	Breast
NR_040104.2.1	56	44.8	0.844	T	Breast
NR_045417.1.1	41	32.8	1.113	T	Breast
NR_024438.3.3	64	51.2	0.644	T	Breast
NR_027026.2.7	41	32.8	0.787	T	Breast
NR_021485.1.1	41	32.8	0.946	T	Breast
NR_034031.2.3	40	32	0.8975	T	Breast
NR_110170.2.3	48	38.4	0.756	T	Breast
NR_029193.2.2	41	32.8	1.131	T	Breast
NR_002768.3.7	49	39.2	0.863	T	Breast
NR_027018.1.1	39	31.2	1.068	T	Breast
NR_045682.1.13	40	32	0.8915	T	Breast
NR_027003.2.3	55	44	0.979	T	Breast
NR_036651.2.1	43	34.4	1.065	T	Breast
NR_026805.1.3	59	47.2	0.82	T	Breast
NR_110267.1.4	73	58.4	0.898	T	Breast
NR_110744.3.5	49	39.2	0.9	T	Breast
NR_110554.2.4	56	44.8	0.7135	T	Breast
NR_033710.2.16	50	40	0.9715	T	Breast
NR_037649.1.2	40	32	0.7035	T	Breast
NR_073179.1.2	48	38.4	0.7035	T	Breast
NR_038444.3.1	56	44.8	0.9865	T	Breast
NR_104579.2.1	39	31.2	0.886	T	Breast
NR_026550.1.1	100	100	0.972	N	Colon
NR_037701.1.13	92	92	0.4595	N	Colon
NR_046361.1.1	100	100	0.8	N	Colon
NR_028104.1.1	100	100	0.9555	N	Colon
NR_040046.3.2	45	45	0.32	N	Colon
NR_103461.2.1	100	100	0.894	N	Colon
NR_037644.3.1	86	86	0.9505	N	Colon
NR_037649.2.20	33	33	0.443	N	Colon
NR_024150.3.1	33	33	0.718	N	Colon
NR_037717.1.3	100	100	0.8135	N	Colon
NR_037879.3.1	40	40	0.7605	N	Colon
NR_027338.2.1	49	49	0.344	N	Colon
NR_028356.1.2	100	100	0.775	N	Colon
NR_045962.2.2	100	100	0.757	N	Colon
NR_033243.3.2	100	100	0.98	N	Colon
NR_028491.1.1	66	66	0.7445	N	Colon
NR_045058.2.3	100	100	0.8195	N	Colon
NR_024388.2.1	90	90	0.8955	N	Colon
NR_103729.3.1	100	100	0.9495	N	Colon
NR_028049.3.1	59	59	0.87	N	Colon
NR_045033.1.1	59	59	1.215	N	Colon
NR_103797.1.2	50	50	0.824	N	Colon
NR_045105.2.2	100	100	0.695	N	Colon
NR_073585.1.1	100	100	0.836	N	Colon
NR_037188.3.1	100	100	0.857	N	Colon
NR_037932.2.3	100	100	1.0915	N	Colon
NR_073565.1.1	100	100	1.1445	N	Colon
NR_072977.1.1	100	100	0.715	N	Colon
NR_104312.2.1	100	100	0.9685	N	Colon
NR_003148.1.4	100	100	0.848	N	Colon
NR_037926.1.4	100	100	0.794	N	Colon
NR_103997.2.1	46	46	0.8605	N	Colon
NR_037713.3.2	45	45	0.788	N	Colon
NR_004845.1.1	78	78	1.2185	N	Colon
NR_104592.3.1	100	100	0.9325	N	Colon
NR_036624.3.1	100	100	0.6405	N	Colon
NR_033935.3.2	100	100	1.1785	N	Colon
NR_003574.3.4	44	44	1.443	N	Colon
NR_103534.1.2	46	46	0.201	N	Colon
NR_110852.3.1	47	47	0.647	N	Colon
NR_110102.1.5	52	52	0.484	N	Colon
NR_002793.1.2	60	60	0.8655	N	Colon
NR_026805.1.3	57	57	0.79	N	Colon
NR_037719.1.2	80	80	1.1485	N	Colon
NR_003676.1.3	56	56	0.279	N	Colon
NR_038406.1.1	54	54	0.986	N	Colon
NR_037163.1.19	85	85	1	N	Colon
NR_110848.3.4	49	49	0.4	N	Colon
NR_103804.2.1	38	38	0.538	N	Colon
NR_047690.3.5	94	94	0.746	N	Colon
NR_026711.2.3	70	70	0.973	N	Colon
NR_036637.3.1	73	73	0.926	N	Colon
NR_024552.3.2	86	86	0.505	N	Colon
NR_027247.3.4	100	100	0.739	N	Colon
NR_038230.2.2	100	100	0.65	N	Colon
NR_104214.1.2	100	100	0.851	N	Colon
NR_038295.2.2	32	32	0.423	N	Colon
NR_073405.1.3	100	100	0.893	N	Colon
NR_033435.3.14	87	87	0.59	N	Colon
NR_033646.3.2	76	76	1.076	N	Colon
NR_003242.3.1	80	80	0.2595	N	Colon
NR_028334.1.3	40	40	0.3455	N	Colon
NR_033746.2.1	79	79	0.611	N	Colon
NR_037928.3.1	84	84	1.2455	N	Colon
NR_037654.1.2	62	62	0.8195	N	Colon
NR_073495.3.3	34	34	0.8875	N	Colon
NR_027277.3.1	60	60	0.8005	N	Colon
NR_038164.3.4	59	59	1.025	N	Colon
NR_027762.3.6	32	32	0.814	N	Colon
NR_045277.1.2	77	77	0.8	N	Colon
NR_104210.2.2	92	92	0.606	N	Colon
NR_003655.1.5	48	48	0.907	N	Colon
NR_110744.2.7	83	83	0.86	N	Colon
NR_027794.3.7	35	35	0.917	N	Colon
NR_103511.2.2	78	78	0.9435	N	Colon
NR_103814.3.9	80	80	0.549	N	Colon
NR_002139.3.1	65	65	0.799	N	Colon
NR_027282.1.4	41	41	0.781	N	Colon
NR_110493.1.12	61	61	0.782	N	Colon
NR_037840.2.1	33	33	0.67	N	Colon
NR_111893.2.10	55	55	0.693	N	Colon
NR_024320.3.1	81	81	0.846	N	Colon
NR_003265.2.1	33	33	0.886	N	Colon
NR_002166.3.1	60	60	0.9985	N	Colon
NR_103509.3.3	32	32	0.51	N	Colon
NR_034146.3.2	39	39	0.961	N	Colon
NR_046851.1.1	48	48	1.1135	N	Colon
NR_073155.2.2	31	31	0.725	N	Colon
NR_036542.1.1	38	38	0.9045	N	Colon
NR_037714.2.2	52	52	0.489	N	Colon
NR_003284.1.9	38	38	0.544	N	Colon
NR_104606.2.2	48	48	0.8595	N	Colon
NR_003528.2.8	54	54	0.561	N	Colon
NR_039981.1.4	44	44	0.612	N	Colon
NR_111930.1.3	31	31	0.905	N	Colon
NR_026928.1.7	40	40	0.863	N	Colon
NR_027339.1.3	57	57	1.073	N	Colon
NR_073495.3.2	50	50	0.2465	N	Colon
NR_026550.1.1	97	100	0.903	T	Colon
NR_037701.1.13	87	89.6907	0.603	T	Colon
NR_046361.1.1	97	100	1.153	T	Colon
NR_028104.1.1	97	100	1.027	T	Colon
NR_040046.3.2	44	45.3608	0.4735	T	Colon
NR_103461.2.1	97	100	1.123	T	Colon
NR_037644.3.1	84	86.5979	0.949	T	Colon
NR_037649.2.20	30	30.9278	1.0095	T	Colon
NR_024150.3.1	38	39.1753	1.1335	T	Colon
NR_037717.1.3	97	100	1.14	T	Colon
NR_037879.3.1	41	42.268	1.038	T	Colon
NR_027338.2.1	49	50.5155	0.977	T	Colon
NR_028356.1.2	97	100	1.143	T	Colon
NR_045962.2.2	97	100	1.06	T	Colon
NR_033243.3.2	97	100	1.038	T	Colon
NR_028491.1.1	69	71.134	1.096	T	Colon
NR_045058.2.3	97	100	1.126	T	Colon
NR_024388.2.1	89	91.7526	1.068	T	Colon
NR_103729.3.1	97	100	0.969	T	Colon
NR_028049.3.1	67	69.0722	1.167	T	Colon
NR_045033.1.1	57	58.7629	0.619	T	Colon
NR_103797.1.2	67	69.0722	1.181	T	Colon
NR_045105.2.2	97	100	1.216	T	Colon
NR_073585.1.1	97	100	1.115	T	Colon
NR_037188.3.1	97	100	1.115	T	Colon
NR_028338.1.2	33	34.0206	1.042	T	Colon
NR_037932.2.3	97	100	0.724	T	Colon
NR_073565.1.1	97	100	0.354	T	Colon
NR_072977.1.1	97	100	1.107	T	Colon
NR_104312.2.1	97	100	1.051	T	Colon
NR_003148.1.4	97	100	1.115	T	Colon
NR_037926.1.4	97	100	1.163	T	Colon
NR_103997.2.1	44	45.3608	1.193	T	Colon
NR_037713.3.2	54	55.6701	1.0395	T	Colon
NR_004845.1.1	65	67.0103	0.923	T	Colon
NR_104592.3.1	97	100	0.837	T	Colon
NR_036624.3.1	97	100	1.195	T	Colon
NR_033935.3.2	97	100	0.939	T	Colon
NR_003574.3.4	46	47.4227	0.6405	T	Colon
NR_103534.1.2	53	54.6392	1.022	T	Colon
NR_110852.3.1	52	53.6082	1.1065	T	Colon
NR_110102.1.5	56	57.732	1.096	T	Colon
NR_002793.1.2	56	57.732	1.001	T	Colon
NR_026805.1.3	60	61.8557	1.1625	T	Colon
NR_037719.1.2	81	83.5052	0.961	T	Colon
NR_003676.1.3	51	52.5773	1.138	T	Colon
NR_072994.3.8	33	34.0206	0.949	T	Colon
NR_038406.1.1	44	45.3608	1.0315	T	Colon
NR_037163.1.19	86	88.6598	1.004	T	Colon
NR_110848.3.4	59	60.8247	0.7	T	Colon
NR_103804.2.1	34	35.0515	0.433	T	Colon
NR_047690.3.5	94	96.9072	1.136	T	Colon
NR_026711.2.3	74	76.2887	0.825	T	Colon
NR_036637.3.1	70	72.1649	0.7715	T	Colon
NR_024552.3.2	84	86.5979	0.951	T	Colon
NR_027247.3.4	97	100	1.089	T	Colon
NR_038230.2.2	97	100	0.842	T	Colon
NR_104214.1.2	97	100	1.159	T	Colon
NR_038295.2.2	30	30.9278	0.7075	T	Colon
NR_073405.1.3	97	100	1.113	T	Colon
NR_033435.3.14	83	85.567	1.302	T	Colon
NR_033646.3.2	67	69.0722	0.793	T	Colon
NR_003242.3.1	81	83.5052	0.419	T	Colon
NR_028334.1.3	40	41.2371	1.1015	T	Colon
NR_033746.2.1	73	75.2577	1.225	T	Colon
NR_037928.3.1	86	88.6598	0.577	T	Colon
NR_037654.1.2	45	46.3918	1.048	T	Colon
NR_027277.3.1	57	58.7629	1.092	T	Colon
NR_038164.3.4	57	58.7629	0.878	T	Colon
NR_027762.3.6	31	31.9588	1.11	T	Colon
NR_045277.1.2	66	68.0412	1.006	T	Colon
NR_104210.2.2	78	80.4124	1.041	T	Colon
NR_003655.1.5	51	52.5773	0.949	T	Colon
NR_110744.2.7	79	81.4433	0.994	T	Colon
NR_103511.2.2	74	76.2887	0.942	T	Colon
NR_103814.3.9	82	84.5361	0.602	T	Colon
NR_002139.3.1	51	52.5773	1.083	T	Colon
NR_027282.1.4	49	50.5155	1.032	T	Colon
NR_110493.1.12	55	56.701	0.859	T	Colon
NR_037840.2.1	39	40.2062	0.994	T	Colon
NR_111893.2.10	52	53.6082	1.0775	T	Colon
NR_024320.3.1	81	83.5052	1.102	T	Colon
NR_003265.2.1	30	30.9278	0.96	T	Colon
NR_002166.3.1	66	68.0412	1.0715	T	Colon
NR_037644.1.2	36	37.1134	1.2545	T	Colon
NR_103509.3.3	40	41.2371	0.7855	T	Colon
NR_015377.1.8	36	37.1134	0.721	T	Colon
NR_034146.3.2	33	34.0206	0.961	T	Colon
NR_046851.1.1	51	52.5773	0.516	T	Colon
NR_073155.2.2	32	32.9897	1.28	T	Colon
NR_036542.1.1	43	44.3299	0.972	T	Colon
NR_037714.2.2	46	47.4227	0.887	T	Colon
NR_003655.2.10	30	30.9278	0.9215	T	Colon
NR_003284.1.9	34	35.0515	0.995	T	Colon
NR_104606.2.2	41	42.268	0.906	T	Colon
NR_003528.2.8	45	46.3918	1.004	T	Colon
NR_039981.1.4	46	47.4227	1.0195	T	Colon
NR_111930.1.3	32	32.9897	1.0975	T	Colon
NR_026928.1.7	31	31.9588	1.046	T	Colon
NR_027339.1.3	41	42.268	0.922	T	Colon
NR_073495.3.2	30	30.9278	0.4835	T	Colon
NR_046084.2.8	23	34.3284	0.593	N	Head and Neck
NR_103534.1.2	52	77.6119	0.0985	N	Head and Neck
NR_003242.3.1	57	85.0746	0.093	N	Head and Neck
NR_034146.3.2	29	43.2836	0.539	N	Head and Neck
NR_027026.2.7	22	32.8358	1.3015	N	Head and Neck
NR_109915.2.1	47	70.1493	0.297	N	Head and Neck
NR_038230.2.2	64	95.5224	0.5515	N	Head and Neck
NR_037932.2.3	67	100	1.4	N	Head and Neck
NR_073453.3.4	21	31.3433	0.243	N	Head and Neck
NR_015421.3.1	67	100	0.091	N	Head and Neck
NR_033896.2.3	56	83.5821	0.9675	N	Head and Neck
NR_110864.3.2	25	37.3134	1.154	N	Head and Neck
NR_045494.1.1	67	100	1.222	N	Head and Neck
NR_027634.3.5	32	47.7612	0.2585	N	Head and Neck
NR_037846.3.1	63	94.0299	0.301	N	Head and Neck
NR_027000.3.6	48	71.6418	1.141	N	Head and Neck
NR_024489.2.2	36	53.7313	0.209	N	Head and Neck
NR_027073.1.3	44	65.6716	0.186	N	Head and Neck
NR_048543.1.2	46	68.6567	0.444	N	Head and Neck
NR_103810.2.3	49	73.1343	0.308	N	Head and Neck
NR_040022.1.11	60	89.5522	0.7305	N	Head and Neck
NR_002182.2.1	60	89.5522	0.18	N	Head and Neck
NR_004845.1.1	56	83.5821	0.9855	N	Head and Neck
NR_033787.3.1	49	73.1343	0.085	N	Head and Neck
NR_109997.2.1	23	34.3284	0.155	N	Head and Neck
NR_026550.1.1	67	100	1.144	N	Head and Neck
NR_033746.2.1	65	97.0149	0.872	N	Head and Neck
NR_040017.1.2	38	56.7164	0.293	N	Head and Neck
NR_037924.2.5	27	40.2985	0.834	N	Head and Neck
NR_028334.1.3	33	49.2537	0.431	N	Head and Neck
NR_104312.2.1	67	100	0.781	N	Head and Neck
NR_027328.1.8	39	58.209	0.824	N	Head and Neck
NR_024320.3.1	57	85.0746	0.537	N	Head and Neck
NR_027145.1.1	64	95.5224	1.1425	N	Head and Neck
NR_024007.2.3	53	79.1045	0.38	N	Head and Neck
NR_027282.1.4	57	85.0746	0.695	N	Head and Neck
NR_033646.3.2	67	100	0.961	N	Head and Neck
NR_036505.3.6	54	80.597	0.7915	N	Head and Neck
NR_036624.3.1	67	100	0.894	N	Head and Neck
NR_015367.1.1	67	100	0.879	N	Head and Neck
NR_072977.1.1	67	100	0.885	N	Head and Neck
NR_110744.2.7	44	65.6716	0.999	N	Head and Neck
NR_038359.1.2	34	50.7463	1.1445	N	Head and Neck
NR_034053.1.3	22	32.8358	0.3495	N	Head and Neck
NR_033942.1.1	55	82.0896	0.817	N	Head and Neck
NR_028049.3.1	57	85.0746	1.015	N	Head and Neck
NR_046361.1.1	67	100	0.586	N	Head and Neck
NR_110809.1.13	28	41.791	0.683	N	Head and Neck
NR_103511.2.2	67	100	0.995	N	Head and Neck
NR_104423.3.2	24	35.8209	0.586	N	Head and Neck
NR_038925.3.18	64	95.5224	0.575	N	Head and Neck
NR_073049.2.1	31	46.2687	1.222	N	Head and Neck
NR_037719.1.2	67	100	0.845	N	Head and Neck
NR_037879.3.1	67	100	0.917	N	Head and Neck
NR_103729.3.1	67	100	0.912	N	Head and Neck
NR_047580.3.2	25	37.3134	0.334	N	Head and Neck
NR_002930.2.2	34	50.7463	0.6895	N	Head and Neck
NR_033854.3.2	37	55.2239	0.258	N	Head and Neck
NR_003284.1.9	38	56.7164	0.3095	N	Head and Neck
NR_104214.1.2	67	100	0.781	N	Head and Neck
NR_037951.1.1	63	94.0299	1.022	N	Head and Neck
NR_001446.3.1	52	77.6119	0.8555	N	Head and Neck
NR_037644.1.2	67	100	1.048	N	Head and Neck
NR_037949.3.2	52	77.6119	0.765	N	Head and Neck
NR_103461.2.1	67	100	0.853	N	Head and Neck
NR_033328.1.8	67	100	1.055	N	Head and Neck
NR_036640.2.1	47	70.1493	0.77	N	Head and Neck
NR_027136.3.5	53	79.1045	0.965	N	Head and Neck
NR_103814.3.9	57	85.0746	0.321	N	Head and Neck
NR_027921.3.2	67	100	1.449	N	Head and Neck
NR_027247.3.4	57	85.0746	1.025	N	Head and Neck
NR_046097.2.5	48	71.6418	0.5725	N	Head and Neck
NR_120453.2.3	36	53.7313	0.901	N	Head and Neck
NR_049756.3.3	50	74.6269	1.1505	N	Head and Neck
NR_073585.2.4	24	35.8209	0.761	N	Head and Neck
NR_028356.1.2	67	100	0.927	N	Head and Neck
NR_028491.1.1	63	94.0299	0.722	N	Head and Neck
NR_027007.1.5	24	35.8209	0.968	N	Head and Neck
NR_027765.3.11	22	32.8358	1.0935	N	Head and Neck
NR_026673.2.1	50	74.6269	0.642	N	Head and Neck
NR_073405.1.3	67	100	0.892	N	Head and Neck
NR_026951.1.6	41	61.194	0.628	N	Head and Neck
NR_117091.3.8	35	52.2388	0.611	N	Head and Neck
NR_037713.3.2	63	94.0299	0.966	N	Head and Neck
NR_036662.3.1	29	43.2836	0.731	N	Head and Neck
NR_033243.3.2	67	100	0.961	N	Head and Neck
NR_029427.1.2	48	71.6418	1.0995	N	Head and Neck
NR_104486.3.10	29	43.2836	0.83	N	Head and Neck
NR_037804.2.12	36	53.7313	0.36	N	Head and Neck
NR_037926.1.4	67	100	0.763	N	Head and Neck
NR_037840.2.1	52	77.6119	0.818	N	Head and Neck
NR_037163.3.1	67	100	0.9	N	Head and Neck
NR_045204.2.1	58	86.5672	0.953	N	Head and Neck
NR_033850.1.6	64	95.5224	0.839	N	Head and Neck
NR_015406.3.3	29	43.2836	0.422	N	Head and Neck
NR_033761.1.2	22	32.8358	0.526	N	Head and Neck
NR_036438.3.1	46	68.6567	0.717	N	Head and Neck
NR_049759.3.1	48	71.6418	0.785	N	Head and Neck
NR_104171.1.3	37	55.2239	0.326	N	Head and Neck
NR_002184.1.1	31	46.2687	0.72	N	Head and Neck
NR_028338.1.2	67	100	0.892	N	Head and Neck
NR_037644.3.1	67	100	1.24	N	Head and Neck
NR_037649.1.2	36	53.7313	0.876	N	Head and Neck
NR_110006.2.1	24	35.8209	0.926	N	Head and Neck
NR_045564.3.2	63	94.0299	0.721	N	Head and Neck
NR_073495.3.3	40	59.7015	1.015	N	Head and Neck
NR_001558.1.14	36	53.7313	0.389	N	Head and Neck
NR_026827.1.3	60	89.5522	0.3795	N	Head and Neck
NR_110170.2.3	32	47.7612	0.5015	N	Head and Neck
NR_015379.2.2	24	35.8209	0.434	N	Head and Neck
NR_002166.3.1	60	89.5522	0.926	N	Head and Neck
NR_037718.3.2	49	73.1343	0.652	N	Head and Neck
NR_024492.2.2	30	44.7761	0.2495	N	Head and Neck
NR_026711.2.3	67	100	0.86	N	Head and Neck
NR_027489.3.1	27	40.2985	0.97	N	Head and Neck
NR_045105.2.2	67	100	0.789	N	Head and Neck
NR_003571.2.4	37	55.2239	0.781	N	Head and Neck
NR_045058.2.3	67	100	0.862	N	Head and Neck
NR_037163.1.19	61	91.0448	0.73	N	Head and Neck
NR_037918.3.4	32	47.7612	0.7335	N	Head and Neck
NR_038164.3.4	63	94.0299	0.496	N	Head and Neck
NR_037945.2.1	67	100	0.905	N	Head and Neck
NR_110848.3.4	22	32.8358	0.613	N	Head and Neck
NR_037916.1.1	25	37.3134	1.075	N	Head and Neck
NR_104387.2.1	29	43.2836	0.95	N	Head and Neck
NR_024417.2.3	23	34.3284	0.837	N	Head and Neck
NR_034099.2.1	27	40.2985	0.505	N	Head and Neck
NR_046110.2.2	47	70.1493	0.939	N	Head and Neck
NR_048564.2.2	35	52.2388	0.137	N	Head and Neck
NR_037188.3.1	67	100	0.725	N	Head and Neck
NR_072994.3.8	48	71.6418	0.708	N	Head and Neck
NR_033344.2.2	58	86.5672	1.0605	N	Head and Neck
NR_104606.2.2	67	100	1.001	N	Head and Neck
NR_073585.1.1	67	100	0.957	N	Head and Neck
NR_024388.2.1	67	100	0.65	N	Head and Neck
NR_024552.3.2	61	91.0448	0.434	N	Head and Neck
NR_037717.1.3	67	100	0.851	N	Head and Neck
NR_027455.3.4	39	58.209	1.178	N	Head and Neck
NR_003676.1.3	44	65.6716	0.336	N	Head and Neck
NR_003148.1.4	67	100	0.885	N	Head and Neck
NR_027136.2.6	29	43.2836	0.633	N	Head and Neck
NR_002188.3.2	54	80.597	1.023	N	Head and Neck
NR_110083.3.1	67	100	0.87	N	Head and Neck
NR_003494.2.3	42	62.6866	0.7265	N	Head and Neck
NR_038406.1.1	26	38.806	1.3365	N	Head and Neck
NR_028104.1.1	67	100	1.154	N	Head and Neck
NR_033649.1.1	45	67.1642	0.702	N	Head and Neck
NR_073570.3.2	43	64.1791	1.578	N	Head and Neck
NR_037709.2.2	43	64.1791	1.224	N	Head and Neck
NR_104592.3.1	67	100	1.476	N	Head and Neck
NR_003528.1.2	29	43.2836	0.977	N	Head and Neck
NR_104222.2.5	43	64.1791	0.703	N	Head and Neck
NR_033436.1.1	64	95.5224	0.857	N	Head and Neck
NR_024438.1.3	67	100	1.025	N	Head and Neck
NR_110296.1.1	27	40.2985	0.631	N	Head and Neck
NR_003528.2.8	56	83.5821	0.8915	N	Head and Neck
NR_027293.1.3	67	100	1.129	N	Head and Neck
NR_033649.2.1	54	80.597	0.771	N	Head and Neck
NR_110821.3.1	25	37.3134	0.674	N	Head and Neck
NR_026855.3.1	36	53.7313	0.6115	N	Head and Neck
NR_103797.1.2	67	100	1.018	N	Head and Neck
NR_037926.2.1	67	100	0.814	N	Head and Neck
NR_109844.3.8	26	38.806	0.7855	N	Head and Neck
NR_015424.3.2	56	83.5821	0.329	N	Head and Neck
NR_103726.3.1	50	74.6269	0.9535	N	Head and Neck
NR_036542.1.1	61	91.0448	0.902	N	Head and Neck
NR_002718.3.4	49	73.1343	0.391	N	Head and Neck
NR_027338.2.1	43	64.1791	0.391	N	Head and Neck
NR_033879.1.7	31	46.2687	0.221	N	Head and Neck
NR_033840.1.1	51	76.1194	1.123	N	Head and Neck
NR_109795.1.2	22	32.8358	0.576	N	Head and Neck
NR_002223.2.1	30	44.7761	1.1535	N	Head and Neck
NR_033435.3.14	57	85.0746	0.957	N	Head and Neck
NR_073595.2.1	33	49.2537	0.446	N	Head and Neck
NR_023383.3.1	31	46.2687	1.362	N	Head and Neck
NR_037654.1.2	49	73.1343	0.882	N	Head and Neck
NR_037607.1.3	63	94.0299	1.102	N	Head and Neck
NR_109994.2.5	53	79.1045	0.456	N	Head and Neck
NR_023361.1.3	42	62.6866	0.6885	N	Head and Neck
NR_024628.3.1	46	68.6567	1.0955	N	Head and Neck
NR_045566.3.1	21	31.3433	1.178	N	Head and Neck
NR_110314.2.12	22	32.8358	1.845	N	Head and Neck
NR_103509.3.3	40	59.7015	0.716	N	Head and Neck
NR_039989.2.8	21	31.3433	1.075	N	Head and Neck
NR_026960.1.4	25	37.3134	0.237	N	Head and Neck
NR_045962.2.2	67	100	0.615	N	Head and Neck
NR_047527.2.1	44	65.6716	0.926	N	Head and Neck
NR_047690.3.5	28	41.791	0.853	N	Head and Neck
NR_033935.3.2	54	80.597	1.6185	N	Head and Neck
NR_111950.3.9	39	58.209	0.78	N	Head and Neck
NR_073102.1.4	22	32.8358	0.896	N	Head and Neck
NR_027762.3.6	33	49.2537	0.651	N	Head and Neck
NR_036461.1.1	43	64.1791	1.033	N	Head and Neck
NR_049794.2.3	31	46.2687	0.318	N	Head and Neck
NR_024150.3.1	41	61.194	0.871	N	Head and Neck
NR_045697.3.11	56	83.5821	1.538	N	Head and Neck
NR_026909.3.2	35	52.2388	0.823	N	Head and Neck
NR_029393.1.6	64	95.5224	0.4535	N	Head and Neck
NR_045789.2.2	21	31.3433	0.785	N	Head and Neck
NR_110102.1.5	40	59.7015	0.152	N	Head and Neck
NR_002726.1.1	24	35.8209	0.2415	N	Head and Neck
NR_033519.3.1	54	80.597	1.407	N	Head and Neck
NR_027339.1.3	38	56.7164	0.9775	N	Head and Neck
NR_028383.1.3	42	62.6866	1.0625	N	Head and Neck
NR_037714.2.2	30	44.7761	0.7435	N	Head and Neck
NR_104417.2.1	22	32.8358	0.9325	N	Head and Neck
NR_027247.1.6	22	32.8358	1.412	N	Head and Neck
NR_045622.1.2	24	35.8209	0.851	N	Head and Neck
NR_002793.1.2	56	83.5821	0.981	N	Head and Neck
NR_037163.3.19	22	32.8358	0.5385	N	Head and Neck
NR_029396.1.1	27	40.2985	0.116	N	Head and Neck
NR_104359.3.2	41	61.194	1.398	N	Head and Neck
NR_103867.2.3	23	34.3284	0.938	N	Head and Neck
NR_024072.2.3	31	46.2687	0.433	N	Head and Neck
NR_027055.1.4	45	67.1642	2.341	N	Head and Neck
NR_024063.2.5	33	49.2537	0.884	N	Head and Neck
NR_102706.2.1	35	52.2388	1.065	N	Head and Neck
NR_045387.3.2	53	79.1045	0.491	N	Head and Neck
NR_033308.2.1	51	76.1194	0.159	N	Head and Neck
NR_046478.3.10	32	47.7612	0.389	N	Head and Neck
NR_028100.1.2	30	44.7761	0.152	N	Head and Neck
NR_015417.3.3	53	79.1045	0.68	N	Head and Neck
NR_027995.2.27	28	41.791	0.477	N	Head and Neck
NR_037893.2.1	44	65.6716	0.193	N	Head and Neck
NR_038931.2.3	32	47.7612	1.2335	N	Head and Neck
NR_110493.1.12	44	65.6716	0.663	N	Head and Neck
NR_026540.3.6	22	32.8358	0.206	N	Head and Neck
NR_104224.2.9	33	49.2537	0.734	N	Head and Neck
NR_103553.3.10	32	47.7612	0.5375	N	Head and Neck
NR_073458.2.1	21	31.3433	0.501	N	Head and Neck
NR_001557.1.4	37	55.2239	1.032	N	Head and Neck
NR_045072.1.9	24	35.8209	0.178	N	Head and Neck
NR_002728.3.235	36	53.7313	0.724	N	Head and Neck
NR_033427.3.5	26	38.806	0.7365	N	Head and Neck
NR_038929.1.2	37	55.2239	0.725	N	Head and Neck
NR_003500.1.2	56	83.5821	0.8335	N	Head and Neck
NR_073155.2.2	56	83.5821	0.657	N	Head and Neck
NR_024123.2.2	25	37.3134	0.319	N	Head and Neck
NR_110555.1.4	21	31.3433	0.993	N	Head and Neck
NR_033906.1.2	47	70.1493	0.632	N	Head and Neck
NR_036678.1.6	38	56.7164	0.7205	N	Head and Neck
NR_045218.2.2	29	43.2836	0.889	N	Head and Neck
NR_073108.3.13	21	31.3433	0.337	N	Head and Neck
NR_040094.3.9	21	31.3433	0.306	N	Head and Neck
NR_040079.2.1	30	44.7761	0.7515	N	Head and Neck
NR_003584.2.1	22	32.8358	0.5895	N	Head and Neck
NR_037611.1.3	28	41.791	1.422	N	Head and Neck
NR_027156.2.4	35	52.2388	0.957	N	Head and Neck
NR_073163.3.1	38	56.7164	1.122	N	Head and Neck
NR_049743.1.1	22	32.8358	1.0405	N	Head and Neck
NR_002795.1.3	22	32.8358	0.4745	N	Head and Neck
NR_073177.3.3	33	49.2537	0.973	N	Head and Neck
NR_036637.3.1	31	46.2687	1.22	N	Head and Neck
NR_003655.1.5	54	80.597	1.31	N	Head and Neck
NR_026643.2.1	22	32.8358	1.0315	N	Head and Neck
NR_110786.2.2	36	53.7313	1.394	N	Head and Neck
NR_026961.1.8	24	35.8209	1.289	N	Head and Neck
NR_045768.3.7	28	41.791	1.1115	N	Head and Neck
NR_033966.2.4	27	40.2985	1.054	N	Head and Neck
NR_073058.2.1	44	65.6716	0.377	N	Head and Neck
NR_104343.1.1	35	52.2388	0.738	N	Head and Neck
NR_024591.3.4	28	41.791	0.81	N	Head and Neck
NR_004382.2.14	26	38.806	1.477	N	Head and Neck
NR_102739.2.1	43	64.1791	0.39	N	Head and Neck
NR_027330.3.6	23	34.3284	1.069	N	Head and Neck
NR_111893.2.10	26	38.806	0.8635	N	Head and Neck
NR_029383.2.1	30	44.7761	0.9925	N	Head and Neck
NR_026805.1.3	40	59.7015	1.0515	N	Head and Neck
NR_027335.1.1	29	43.2836	1.044	N	Head and Neck
NR_027513.2.8	23	34.3284	0.8	N	Head and Neck
NR_015451.2.2	36	53.7313	0.7845	N	Head and Neck
NR_003256.2.1	30	44.7761	1.161	N	Head and Neck
NR_037941.2.1	31	46.2687	0.883	N	Head and Neck
NR_040104.2.1	27	40.2985	1.612	N	Head and Neck
NR_037918.3.2	41	61.194	0.714	N	Head and Neck
NR_026583.1.1	24	35.8209	0.4195	N	Head and Neck
NR_034022.2.28	28	41.791	0.7705	N	Head and Neck
NR_027002.3.19	22	32.8358	0.8155	N	Head and Neck
NR_027466.3.3	26	38.806	1.235	N	Head and Neck
NR_073565.1.1	28	41.791	1.281	N	Head and Neck
NR_037864.2.1	24	35.8209	1.116	N	Head and Neck
NR_004431.1.2	24	35.8209	2.0365	N	Head and Neck
NR_103718.2.2	25	37.3134	0.574	N	Head and Neck
NR_110267.1.4	21	31.3433	0.984	N	Head and Neck
NR_037927.1.1	22	32.8358	0.585	N	Head and Neck
NR_046084.2.8	39	36.1111	0.437	T	Head and Neck
NR_103534.1.2	91	84.2593	0.749	T	Head and Neck
NR_003242.3.1	90	83.3333	0.467	T	Head and Neck
NR_034146.3.2	49	45.3704	0.84	T	Head and Neck
NR_027026.2.7	37	34.2593	0.686	T	Head and Neck
NR_109915.2.1	74	68.5185	0.724	T	Head and Neck
NR_038230.2.2	102	94.4444	0.9265	T	Head and Neck
NR_037932.2.3	108	100	0.671	T	Head and Neck
NR_073453.3.4	42	38.8889	0.744	T	Head and Neck
NR_015421.3.1	108	100	0.628	T	Head and Neck
NR_033896.2.3	84	77.7778	0.7745	T	Head and Neck
NR_110864.3.2	46	42.5926	0.646	T	Head and Neck
NR_045494.1.1	108	100	0.6395	T	Head and Neck
NR_027634.3.5	58	53.7037	1.1185	T	Head and Neck
NR_037846.3.1	103	95.3704	0.19	T	Head and Neck
NR_027000.3.6	64	59.2593	0.9705	T	Head and Neck
NR_024489.2.2	63	58.3333	0.96	T	Head and Neck
NR_027073.1.3	71	65.7407	0.645	T	Head and Neck
NR_048543.1.2	76	70.3704	0.9845	T	Head and Neck
NR_103810.2.3	85	78.7037	0.786	T	Head and Neck
NR_040022.1.11	96	88.8889	0.7245	T	Head and Neck
NR_002182.2.1	97	89.8148	0.751	T	Head and Neck
NR_004845.1.1	92	85.1852	1.036	T	Head and Neck
NR_033787.3.1	79	73.1481	0.878	T	Head and Neck
NR_109997.2.1	42	38.8889	0.9185	T	Head and Neck
NR_026550.1.1	108	100	0.863	T	Head and Neck
NR_033746.2.1	101	93.5185	0.716	T	Head and Neck
NR_040017.1.2	65	60.1852	1.023	T	Head and Neck
NR_037924.2.5	46	42.5926	0.964	T	Head and Neck
NR_028334.1.3	59	54.6296	1.252	T	Head and Neck
NR_104312.2.1	108	100	1.0715	T	Head and Neck
NR_027328.1.8	62	57.4074	0.8265	T	Head and Neck
NR_024320.3.1	92	85.1852	0.9775	T	Head and Neck
NR_027145.1.1	103	95.3704	0.868	T	Head and Neck
NR_024007.2.3	90	83.3333	1.06	T	Head and Neck
NR_027282.1.4	89	82.4074	0.976	T	Head and Neck
NR_033646.3.2	108	100	0.9155	T	Head and Neck
NR_036505.3.6	84	77.7778	1.034	T	Head and Neck
NR_036624.3.1	108	100	0.868	T	Head and Neck
NR_015367.1.1	108	100	1.0435	T	Head and Neck
NR_072977.1.1	108	100	0.9565	T	Head and Neck
NR_110744.2.7	73	67.5926	0.918	T	Head and Neck
NR_038359.1.2	57	52.7778	0.858	T	Head and Neck
NR_033942.1.1	91	84.2593	0.901	T	Head and Neck
NR_028049.3.1	89	82.4074	0.986	T	Head and Neck
NR_046361.1.1	108	100	1.108	T	Head and Neck
NR_110809.1.13	40	37.037	1.0345	T	Head and Neck
NR_103511.2.2	108	100	1.021	T	Head and Neck
NR_104423.3.2	42	38.8889	0.8715	T	Head and Neck
NR_038925.3.18	102	94.4444	1.073	T	Head and Neck
NR_073049.2.1	57	52.7778	0.85	T	Head and Neck
NR_037719.1.2	108	100	1.097	T	Head and Neck
NR_037879.3.1	108	100	1.0235	T	Head and Neck
NR_103729.3.1	108	100	0.9215	T	Head and Neck
NR_047580.3.2	40	37.037	1.061	T	Head and Neck
NR_002930.2.2	55	50.9259	1.101	T	Head and Neck
NR_033854.3.2	62	57.4074	0.5955	T	Head and Neck
NR_003284.1.9	63	58.3333	0.836	T	Head and Neck
NR_104214.1.2	108	100	0.975	T	Head and Neck
NR_037951.1.1	108	100	0.848	T	Head and Neck
NR_001446.3.1	86	79.6296	0.8845	T	Head and Neck
NR_037644.1.2	108	100	1.0165	T	Head and Neck
NR_037949.3.2	86	79.6296	0.9805	T	Head and Neck
NR_103461.2.1	108	100	1.074	T	Head and Neck
NR_033328.1.8	108	100	0.9825	T	Head and Neck
NR_036640.2.1	80	74.0741	0.9575	T	Head and Neck
NR_027136.3.5	90	83.3333	0.942	T	Head and Neck
NR_103814.3.9	95	87.963	0.858	T	Head and Neck
NR_027921.3.2	108	100	0.791	T	Head and Neck
NR_027247.3.4	92	85.1852	1.054	T	Head and Neck
NR_046097.2.5	79	73.1481	1.083	T	Head and Neck
NR_120453.2.3	58	53.7037	0.94	T	Head and Neck
NR_049756.3.3	80	74.0741	0.9085	T	Head and Neck
NR_073585.2.4	37	34.2593	1.103	T	Head and Neck
NR_028356.1.2	108	100	1.044	T	Head and Neck
NR_028491.1.1	102	94.4444	1.1135	T	Head and Neck
NR_027007.1.5	33	30.5556	0.984	T	Head and Neck
NR_027765.3.11	40	37.037	0.9495	T	Head and Neck
NR_026673.2.1	85	78.7037	0.962	T	Head and Neck
NR_073405.1.3	108	100	0.8775	T	Head and Neck
NR_026951.1.6	63	58.3333	1.099	T	Head and Neck
NR_117091.3.8	64	59.2593	1.073	T	Head and Neck
NR_037713.3.2	103	95.3704	1.001	T	Head and Neck
NR_036662.3.1	39	36.1111	0.948	T	Head and Neck
NR_033243.3.2	108	100	1.051	T	Head and Neck
NR_029427.1.2	72	66.6667	0.9965	T	Head and Neck
NR_104486.3.10	39	36.1111	0.92	T	Head and Neck
NR_037804.2.12	62	57.4074	1.0845	T	Head and Neck
NR_037926.1.4	108	100	1.086	T	Head and Neck
NR_037840.2.1	77	71.2963	0.949	T	Head and Neck
NR_037163.3.1	108	100	1.0495	T	Head and Neck
NR_045204.2.1	92	85.1852	0.9945	T	Head and Neck
NR_033850.1.6	101	93.5185	1.032	T	Head and Neck
NR_015406.3.3	50	46.2963	0.8645	T	Head and Neck
NR_033761.1.2	33	30.5556	1.071	T	Head and Neck
NR_036438.3.1	72	66.6667	0.8735	T	Head and Neck
NR_049759.3.1	79	73.1481	1.001	T	Head and Neck
NR_104171.1.3	70	64.8148	0.9125	T	Head and Neck
NR_002184.1.1	45	41.6667	1.171	T	Head and Neck
NR_028338.1.2	108	100	1.1485	T	Head and Neck
NR_037644.3.1	108	100	0.9715	T	Head and Neck
NR_047576.2.1	35	32.4074	1.09	T	Head and Neck
NR_037649.1.2	63	58.3333	1.022	T	Head and Neck
NR_110006.2.1	40	37.037	1.0845	T	Head and Neck
NR_045564.3.2	103	95.3704	1.106	T	Head and Neck
NR_073495.3.3	68	62.963	1.011	T	Head and Neck
NR_001558.1.14	55	50.9259	0.809	T	Head and Neck
NR_026827.1.3	97	89.8148	1.012	T	Head and Neck
NR_048537.2.6	36	33.3333	0.7195	T	Head and Neck
NR_110170.2.3	56	51.8519	0.9615	T	Head and Neck
NR_015379.2.2	40	37.037	0.9535	T	Head and Neck
NR_002166.3.1	95	87.963	1.048	T	Head and Neck
NR_037718.3.2	79	73.1481	1.161	T	Head and Neck
NR_024492.2.2	54	50	0.784	T	Head and Neck
NR_026711.2.3	108	100	1.034	T	Head and Neck
NR_027489.3.1	50	46.2963	1.1115	T	Head and Neck
NR_045105.2.2	108	100	1.08	T	Head and Neck
NR_003571.2.4	62	57.4074	0.9875	T	Head and Neck
NR_045058.2.3	108	100	1.0225	T	Head and Neck
NR_037163.1.19	97	89.8148	0.982	T	Head and Neck
NR_037918.3.4	56	51.8519	1.172	T	Head and Neck
NR_023352.2.1	35	32.4074	0.901	T	Head and Neck
NR_038164.3.4	102	94.4444	0.9415	T	Head and Neck
NR_037945.2.1	108	100	1.034	T	Head and Neck
NR_110848.3.4	50	46.2963	1.0185	T	Head and Neck
NR_037916.1.1	43	39.8148	1.025	T	Head and Neck
NR_104387.2.1	43	39.8148	1.035	T	Head and Neck
NR_024417.2.3	35	32.4074	1.059	T	Head and Neck
NR_034099.2.1	46	42.5926	1.484	T	Head and Neck
NR_046110.2.2	73	67.5926	0.95	T	Head and Neck
NR_048564.2.2	59	54.6296	1.213	T	Head and Neck
NR_037188.3.1	108	100	1.1205	T	Head and Neck
NR_072994.3.8	72	66.6667	0.9885	T	Head and Neck
NR_033344.2.2	91	84.2593	0.788	T	Head and Neck
NR_104606.2.2	108	100	0.8825	T	Head and Neck
NR_073585.1.1	108	100	1.037	T	Head and Neck
NR_024388.2.1	108	100	0.956	T	Head and Neck
NR_024552.3.2	96	88.8889	0.879	T	Head and Neck
NR_040241.3.6	37	34.2593	1.104	T	Head and Neck
NR_037717.1.3	108	100	1.0985	T	Head and Neck
NR_027455.3.4	61	56.4815	0.859	T	Head and Neck
NR_003676.1.3	80	74.0741	0.9185	T	Head and Neck
NR_003148.1.4	108	100	1.079	T	Head and Neck
NR_027136.2.6	52	48.1481	1.1445	T	Head and Neck
NR_002188.3.2	93	86.1111	1.102	T	Head and Neck
NR_110083.3.1	108	100	1.023	T	Head and Neck
NR_003494.2.3	62	57.4074	1.1165	T	Head and Neck
NR_038406.1.1	39	36.1111	0.887	T	Head and Neck
NR_028104.1.1	108	100	0.9705	T	Head and Neck
NR_033649.1.1	69	63.8889	1.233	T	Head and Neck
NR_073570.3.2	62	57.4074	0.6005	T	Head and Neck
NR_037709.2.2	61	56.4815	1.033	T	Head and Neck
NR_104592.3.1	108	100	0.7245	T	Head and Neck
NR_003528.1.2	38	35.1852	1.0915	T	Head and Neck
NR_104222.2.5	67	62.037	1.059	T	Head and Neck
NR_033436.1.1	102	94.4444	1.067	T	Head and Neck
NR_024438.1.3	108	100	0.875	T	Head and Neck
NR_110296.1.1	39	36.1111	1.119	T	Head and Neck
NR_003528.2.8	92	85.1852	0.823	T	Head and Neck
NR_027293.1.3	108	100	0.807	T	Head and Neck
NR_033649.2.1	86	79.6296	1.13	T	Head and Neck
NR_110821.3.1	45	41.6667	1.351	T	Head and Neck
NR_026855.3.1	51	47.2222	0.976	T	Head and Neck
NR_103797.1.2	108	100	1.095	T	Head and Neck
NR_037926.2.1	108	100	1.177	T	Head and Neck
NR_109844.3.8	34	31.4815	1.0775	T	Head and Neck
NR_015424.3.2	98	90.7407	1.173	T	Head and Neck
NR_103726.3.1	79	73.1481	1.114	T	Head and Neck
NR_036542.1.1	97	89.8148	1.115	T	Head and Neck
NR_002718.3.4	87	80.5556	1.128	T	Head and Neck
NR_027338.2.1	74	68.5185	0.653	T	Head and Neck
NR_033879.1.7	51	47.2222	1.278	T	Head and Neck
NR_033840.1.1	81	75	0.931	T	Head and Neck
NR_109795.1.2	36	33.3333	0.743	T	Head and Neck
NR_002223.2.1	45	41.6667	1.065	T	Head and Neck
NR_033435.3.14	90	83.3333	1.0085	T	Head and Neck
NR_073595.2.1	56	51.8519	1.2535	T	Head and Neck
NR_023383.3.1	51	47.2222	0.838	T	Head and Neck
NR_037654.1.2	79	73.1481	0.958	T	Head and Neck
NR_037607.1.3	103	95.3704	1.025	T	Head and Neck
NR_109994.2.5	86	79.6296	0.993	T	Head and Neck
NR_023361.1.3	67	62.037	0.908	T	Head and Neck
NR_024628.3.1	80	74.0741	1.115	T	Head and Neck
NR_045566.3.1	42	38.8889	1.012	T	Head and Neck
NR_110314.2.12	39	36.1111	0.538	T	Head and Neck
NR_103509.3.3	68	62.963	1.0385	T	Head and Neck
NR_039989.2.8	40	37.037	0.7385	T	Head and Neck
NR_026960.1.4	38	35.1852	0.326	T	Head and Neck
NR_045962.2.2	108	100	0.7345	T	Head and Neck
NR_047527.2.1	72	66.6667	0.5305	T	Head and Neck
NR_047690.3.5	46	42.5926	1.018	T	Head and Neck
NR_033935.3.2	84	77.7778	0.956	T	Head and Neck
NR_111950.3.9	60	55.5556	0.658	T	Head and Neck
NR_073102.1.4	41	37.963	1.079	T	Head and Neck
NR_027762.3.6	50	46.2963	1.2535	T	Head and Neck
NR_036461.1.1	67	62.037	0.988	T	Head and Neck
NR_049794.2.3	52	48.1481	0.9045	T	Head and Neck
NR_024150.3.1	74	68.5185	1.0735	T	Head and Neck
NR_045697.3.11	85	78.7037	0.644	T	Head and Neck
NR_026909.3.2	57	52.7778	1.018	T	Head and Neck
NR_029393.1.6	102	94.4444	0.891	T	Head and Neck
NR_045789.2.2	33	30.5556	1.147	T	Head and Neck
NR_110102.1.5	61	56.4815	0.761	T	Head and Neck
NR_002726.1.1	48	44.4444	0.6685	T	Head and Neck
NR_033519.3.1	85	78.7037	0.892	T	Head and Neck
NR_027339.1.3	63	58.3333	0.853	T	Head and Neck
NR_028383.1.3	59	54.6296	0.96	T	Head and Neck
NR_037714.2.2	55	50.9259	0.559	T	Head and Neck
NR_104417.2.1	34	31.4815	1.0805	T	Head and Neck
NR_027247.1.6	33	30.5556	0.866	T	Head and Neck
NR_045622.1.2	41	37.963	1.104	T	Head and Neck
NR_002793.1.2	91	84.2593	0.904	T	Head and Neck
NR_029396.1.1	47	43.5185	0.383	T	Head and Neck
NR_104359.3.2	63	58.3333	0.578	T	Head and Neck
NR_103867.2.3	42	38.8889	0.99	T	Head and Neck
NR_024072.2.3	51	47.2222	0.158	T	Head and Neck
NR_027055.1.4	68	62.963	0.6595	T	Head and Neck
NR_024063.2.5	50	46.2963	0.747	T	Head and Neck
NR_102706.2.1	49	45.3704	1.019	T	Head and Neck
NR_045387.3.2	86	79.6296	1.159	T	Head and Neck
NR_033308.2.1	83	76.8519	0.834	T	Head and Neck
NR_046478.3.10	50	46.2963	0.808	T	Head and Neck
NR_028100.1.2	51	47.2222	0.722	T	Head and Neck
NR_015417.3.3	76	70.3704	1.1155	T	Head and Neck
NR_027995.2.27	39	36.1111	0.758	T	Head and Neck
NR_037893.2.1	74	68.5185	0.737	T	Head and Neck
NR_038931.2.3	53	49.0741	1.004	T	Head and Neck
NR_110493.1.12	73	67.5926	1.081	T	Head and Neck
NR_026540.3.6	41	37.963	0.774	T	Head and Neck
NR_104224.2.9	52	48.1481	1.115	T	Head and Neck
NR_103553.3.10	57	52.7778	1.286	T	Head and Neck
NR_073458.2.1	33	30.5556	0.77	T	Head and Neck
NR_001557.1.4	60	55.5556	0.941	T	Head and Neck
NR_045072.1.9	37	34.2593	0.952	T	Head and Neck
NR_002728.3.235	52	48.1481	1.009	T	Head and Neck
NR_033427.3.5	45	41.6667	1.215	T	Head and Neck
NR_038929.1.2	49	45.3704	0.791	T	Head and Neck
NR_003500.1.2	91	84.2593	1.023	T	Head and Neck
NR_073155.2.2	91	84.2593	1.092	T	Head and Neck
NR_024123.2.2	41	37.963	1.037	T	Head and Neck
NR_033906.1.2	77	71.2963	1.095	T	Head and Neck
NR_038252.1.2	33	30.5556	1.116	T	Head and Neck
NR_036678.1.6	55	50.9259	1.022	T	Head and Neck
NR_045218.2.2	45	41.6667	0.722	T	Head and Neck
NR_040079.2.1	43	39.8148	0.967	T	Head and Neck
NR_037611.1.3	38	35.1852	0.983	T	Head and Neck
NR_027156.2.4	60	55.5556	0.939	T	Head and Neck
NR_073163.3.1	61	56.4815	1.005	T	Head and Neck
NR_049743.1.1	35	32.4074	0.917	T	Head and Neck
NR_002795.1.3	34	31.4815	1.1185	T	Head and Neck
NR_073177.3.3	56	51.8519	0.803	T	Head and Neck
NR_036637.3.1	46	42.5926	0.8885	T	Head and Neck
NR_003655.1.5	84	77.7778	0.827	T	Head and Neck
NR_027406.2.2	36	33.3333	0.701	T	Head and Neck
NR_026643.2.1	33	30.5556	0.838	T	Head and Neck
NR_110786.2.2	62	57.4074	0.5345	T	Head and Neck
NR_026961.1.8	41	37.963	0.919	T	Head and Neck
NR_045768.3.7	39	36.1111	0.952	T	Head and Neck
NR_033966.2.4	46	42.5926	1.011	T	Head and Neck
NR_073058.2.1	65	60.1852	0.965	T	Head and Neck
NR_104343.1.1	57	52.7778	0.785	T	Head and Neck
NR_024591.3.4	46	42.5926	0.992	T	Head and Neck
NR_004382.2.14	37	34.2593	0.933	T	Head and Neck
NR_026899.2.1	34	31.4815	1.092	T	Head and Neck
NR_102739.2.1	66	61.1111	0.885	T	Head and Neck
NR_073430.1.10	43	39.8148	1.075	T	Head and Neck
NR_027330.3.6	41	37.963	1.175	T	Head and Neck
NR_111893.2.10	44	40.7407	1.0225	T	Head and Neck
NR_029383.2.1	47	43.5185	1.008	T	Head and Neck
NR_026857.2.3	33	30.5556	0.949	T	Head and Neck
NR_026805.1.3	60	55.5556	0.771	T	Head and Neck
NR_027335.1.1	44	40.7407	0.591	T	Head and Neck
NR_027513.2.8	38	35.1852	1.004	T	Head and Neck
NR_015451.2.2	55	50.9259	1.056	T	Head and Neck
NR_003256.2.1	49	45.3704	0.694	T	Head and Neck
NR_037941.2.1	45	41.6667	1.152	T	Head and Neck
NR_040104.2.1	40	37.037	0.6995	T	Head and Neck
NR_037918.3.2	62	57.4074	0.265	T	Head and Neck
NR_026583.1.1	33	30.5556	0.606	T	Head and Neck
NR_034022.2.28	35	32.4074	0.913	T	Head and Neck
NR_027002.3.19	33	30.5556	1.108	T	Head and Neck
NR_027466.3.3	42	38.8889	0.7905	T	Head and Neck
NR_073565.1.1	40	37.037	0.5945	T	Head and Neck
NR_037864.2.1	36	33.3333	1.269	T	Head and Neck
NR_004431.1.2	36	33.3333	0.334	T	Head and Neck
NR_104643.3.1	36	33.3333	1.073	T	Head and Neck
NR_024279.1.1	35	32.4074	1.052	T	Head and Neck
NR_103718.2.2	48	44.4444	0.869	T	Head and Neck
NR_110267.1.4	39	36.1111	0.845	T	Head and Neck
NR_038389.2.3	33	30.5556	0.836	T	Head and Neck
NR_110815.1.3	33	30.5556	1.075	T	Head and Neck
NR_045006.2.4	37	34.2593	0.779	T	Head and Neck
NR_037927.1.1	39	36.1111	1.017	T	Head and Neck
NR_026580.1.1	34	31.4815	1.143	T	Head and Neck
NR_045962.2.2	160	100	1.148	N	Liver
NR_037926.1.4	160	100	0.966	N	Liver
NR_036624.3.1	160	100	0.8545	N	Liver
NR_045058.2.3	160	100	0.793	N	Liver
NR_104592.3.1	160	100	1.1255	N	Liver
NR_047576.2.1	155	96.875	1.154	N	Liver
NR_103461.2.1	160	100	0.9075	N	Liver
NR_037644.1.2	155	96.875	0.967	N	Liver
NR_024150.3.1	145	90.625	1.093	N	Liver
NR_046361.1.1	160	100	0.755	N	Liver
NR_037654.1.2	160	100	1.2455	N	Liver
NR_037570.2.1	60	37.5	0.9135	N	Liver
NR_037188.3.1	160	100	0.7525	N	Liver
NR_033807.1.9	160	100	1.1835	N	Liver
NR_103729.3.1	160	100	0.8445	N	Liver
NR_028104.1.1	160	100	0.9065	N	Liver
NR_033649.2.1	130	81.25	0.8765	N	Liver
NR_104312.2.1	160	100	0.958	N	Liver
NR_037951.3.1	140	87.5	0.9755	N	Liver
NR_037717.1.3	160	100	0.944	N	Liver
NR_003148.1.4	160	100	0.843	N	Liver
NR_033519.3.1	150	93.75	1.224	N	Liver
NR_026550.1.1	160	100	1.328	N	Liver
NR_037607.1.3	150	93.75	0.8065	N	Liver
NR_001278.3.1	100	62.5	0.6835	N	Liver
NR_073585.1.1	160	100	0.9485	N	Liver
NR_037932.2.3	160	100	0.7785	N	Liver
NR_037927.1.1	145	90.625	0.894	N	Liver
NR_072994.2.1	130	81.25	0.637	N	Liver
NR_073520.2.5	55	34.375	1.217	N	Liver
NR_033243.3.2	160	100	0.976	N	Liver
NR_037163.3.1	105	65.625	0.756	N	Liver
NR_103511.2.2	160	100	0.9465	N	Liver
NR_002826.2.1	150	93.75	0.968	N	Liver
NR_045564.3.2	130	81.25	0.9435	N	Liver
NR_037644.3.1	155	96.875	0.936	N	Liver
NR_037941.2.1	80	50	0.9505	N	Liver
NR_045105.2.2	160	100	0.8755	N	Liver
NR_036542.1.1	125	78.125	1.145	N	Liver
NR_028383.1.3	125	78.125	1.115	N	Liver
NR_028356.1.2	160	100	0.8035	N	Liver
NR_002166.3.1	160	100	1.0405	N	Liver
NR_036640.2.1	150	93.75	0.9495	N	Liver
NR_037713.3.2	145	90.625	0.859	N	Liver
NR_104235.3.2	115	71.875	1.073	N	Liver
NR_028491.1.1	160	100	0.885	N	Liver
NR_027277.3.1	70	43.75	0.723	N	Liver
NR_049756.3.3	145	90.625	0.971	N	Liver
NR_072977.1.1	160	100	0.8925	N	Liver
NR_003276.2.1	160	100	1.126	N	Liver
NR_037879.3.1	160	100	0.8745	N	Liver
NR_026909.3.2	155	96.875	1.06	N	Liver
NR_033646.3.2	125	78.125	1.035	N	Liver
NR_033746.2.1	70	43.75	1.035	N	Liver
NR_024388.2.1	135	84.375	0.965	N	Liver
NR_015439.2.5	120	75	0.854	N	Liver
NR_047661.3.2	155	96.875	1.558	N	Liver
NR_103802.2.2	70	43.75	1.7355	N	Liver
NR_026928.1.7	75	46.875	0.877	N	Liver
NR_026832.2.10	150	93.75	0.689	N	Liver
NR_028502.2.2	90	56.25	1.068	N	Liver
NR_033435.3.14	160	100	0.704	N	Liver
NR_033416.2.5	60	37.5	0.595	N	Liver
NR_109914.3.1	145	90.625	0.945	N	Liver
NR_103855.3.1	85	53.125	1.108	N	Liver
NR_027247.3.4	135	84.375	1.003	N	Liver
NR_027338.2.1	50	31.25	1.0305	N	Liver
NR_024320.3.1	155	96.875	0.837	N	Liver
NR_103509.3.3	60	37.5	1.7065	N	Liver
NR_037164.3.2	60	37.5	1.051	N	Liver
NR_111915.3.8	70	43.75	1.1025	N	Liver
NR_073565.1.1	125	78.125	0.972	N	Liver
NR_038406.1.1	100	62.5	1.297	N	Liver
NR_024024.1.5	65	40.625	1.15	N	Liver
NR_073405.3.13	85	53.125	0.853	N	Liver
NR_104214.1.2	140	87.5	1.034	N	Liver
NR_047484.2.1	95	59.375	0.766	N	Liver
NR_039981.1.4	160	100	0.5655	N	Liver
NR_037719.1.2	150	93.75	1.108	N	Liver
NR_004845.1.1	80	50	1.073	N	Liver
NR_026711.2.3	70	43.75	1.0015	N	Liver
NR_038230.2.2	140	87.5	0.543	N	Liver
NR_033268.1.3	70	43.75	0.605	N	Liver
NR_028049.3.1	145	90.625	0.9	N	Liver
NR_038164.3.4	80	50	1.045	N	Liver
NR_036447.3.5	145	90.625	1.344	N	Liver
NR_111973.2.3	105	65.625	1.048	N	Liver
NR_026934.2.6	75	46.875	0.98	N	Liver
NR_034022.3.31	115	71.875	1.001	N	Liver
NR_027282.1.4	55	34.375	0.975	N	Liver
NR_036637.3.1	80	50	1.1085	N	Liver
NR_027282.3.4	80	50	0.6225	N	Liver
NR_073590.3.1	125	78.125	0.929	N	Liver
NR_036651.2.1	115	71.875	1.062	N	Liver
NR_029427.1.2	105	65.625	1.047	N	Liver
NR_103797.1.2	135	84.375	0.872	N	Liver
NR_027466.3.3	55	34.375	1.013	N	Liver
NR_029394.2.2	75	46.875	1.187	N	Liver
NR_024080.3.1	135	84.375	0.685	N	Liver
NR_037649.1.2	95	59.375	0.923	N	Liver
NR_077225.1.6	80	50	1.3245	N	Liver
NR_027489.3.1	85	53.125	0.911	N	Liver
NR_102706.2.1	80	50	1.0325	N	Liver
NR_040053.1.10	80	50	0.9285	N	Liver
NR_033840.1.1	80	50	1.2325	N	Liver
NR_037573.1.9	140	87.5	0.9575	N	Liver
NR_034120.1.3	105	65.625	0.922	N	Liver
NR_040022.1.11	100	62.5	1.2685	N	Liver
NR_003528.2.8	90	56.25	1	N	Liver
NR_027706.2.1	55	34.375	1.271	N	Liver
NR_040448.1.2	105	65.625	1.079	N	Liver
NR_104183.3.1	50	31.25	1.432	N	Liver
NR_003284.3.5	85	53.125	0.972	N	Liver
NR_024552.3.2	90	56.25	1.0645	N	Liver
NR_026805.1.3	95	59.375	0.82	N	Liver
NR_026879.2.1	110	68.75	1.1285	N	Liver
NR_033380.1.5	85	53.125	0.946	N	Liver
NR_037623.3.1	80	50	0.744	N	Liver
NR_040016.1.1	115	71.875	0.714	N	Liver
NR_046347.1.1	70	43.75	0.916	N	Liver
NR_109848.2.1	50	31.25	1.022	N	Liver
NR_110011.3.2	65	40.625	1.639	N	Liver
NR_104627.2.1	75	46.875	0.846	N	Liver
NR_038856.3.3	75	46.875	0.911	N	Liver
NR_028407.1.2	75	46.875	1.005	N	Liver
NR_038378.1.3	50	31.25	0.806	N	Liver
NR_033805.1.14	85	53.125	0.949	N	Liver
NR_003655.1.5	50	31.25	0.8995	N	Liver
NR_037804.2.19	85	53.125	1.39	N	Liver
NR_073553.1.2	70	43.75	0.795	N	Liver
NR_033714.1.2	60	37.5	0.879	N	Liver
NR_003277.2.1	55	34.375	0.821	N	Liver
NR_073383.2.3	55	34.375	1.269	N	Liver
NR_111893.2.10	75	46.875	0.869	N	Liver
NR_024438.1.3	60	37.5	0.942	N	Liver
NR_047662.3.2	80	50	0.9185	N	Liver
NR_045962.2.2	160	100	0.9375	T	Liver
NR_037926.1.4	160	100	1.0665	T	Liver
NR_036624.3.1	160	100	1.1145	T	Liver
NR_045058.2.3	160	100	1.1925	T	Liver
NR_104592.3.1	160	100	0.5875	T	Liver
NR_047576.2.1	155	96.875	0.915	T	Liver
NR_103461.2.1	160	100	1.102	T	Liver
NR_037644.1.2	155	96.875	0.938	T	Liver
NR_024150.3.1	145	90.625	1.126	T	Liver
NR_046361.1.1	160	100	1.0375	T	Liver
NR_037654.1.2	160	100	0.814	T	Liver
NR_037570.2.1	60	37.5	0.9725	T	Liver
NR_037188.3.1	160	100	1.002	T	Liver
NR_033807.1.9	160	100	0.455	T	Liver
NR_103729.3.1	160	100	1.0735	T	Liver
NR_028104.1.1	160	100	0.9655	T	Liver
NR_033649.2.1	130	81.25	1.217	T	Liver
NR_104312.2.1	160	100	0.9895	T	Liver
NR_037951.3.1	140	87.5	0.7075	T	Liver
NR_037717.1.3	160	100	1.055	T	Liver
NR_003148.1.4	160	100	1.049	T	Liver
NR_033519.3.1	150	93.75	0.699	T	Liver
NR_026550.1.1	160	100	0.8025	T	Liver
NR_037607.1.3	150	93.75	0.9745	T	Liver
NR_001278.3.1	100	62.5	0.4145	T	Liver
NR_073585.1.1	160	100	1.0655	T	Liver
NR_037932.2.3	160	100	0.883	T	Liver
NR_037927.1.1	145	90.625	0.958	T	Liver
NR_072994.2.1	130	81.25	1.1935	T	Liver
NR_073520.2.5	55	34.375	1.043	T	Liver
NR_033243.3.2	160	100	1.051	T	Liver
NR_037163.3.1	105	65.625	1.101	T	Liver
NR_103511.2.2	160	100	1.0115	T	Liver
NR_002826.2.1	150	93.75	1.0695	T	Liver
NR_045564.3.2	130	81.25	1.116	T	Liver
NR_037644.3.1	155	96.875	1.033	T	Liver
NR_037941.2.1	80	50	0.8855	T	Liver
NR_045105.2.2	160	100	1.088	T	Liver
NR_036542.1.1	125	78.125	0.961	T	Liver
NR_028383.1.3	125	78.125	0.355	T	Liver
NR_028356.1.2	160	100	1.2415	T	Liver
NR_002166.3.1	160	100	0.9815	T	Liver
NR_036640.2.1	150	93.75	1.3115	T	Liver
NR_037713.3.2	145	90.625	1.078	T	Liver
NR_104235.3.2	115	71.875	0.989	T	Liver
NR_028491.1.1	160	100	1.151	T	Liver
NR_027277.3.1	70	43.75	0.8765	T	Liver
NR_049756.3.3	145	90.625	1.097	T	Liver
NR_072977.1.1	160	100	1.127	T	Liver
NR_003276.2.1	160	100	0.5655	T	Liver
NR_037879.3.1	160	100	1.147	T	Liver
NR_026909.3.2	155	96.875	0.936	T	Liver
NR_033646.3.2	125	78.125	0.886	T	Liver
NR_033746.2.1	70	43.75	1.083	T	Liver
NR_024388.2.1	135	84.375	1.158	T	Liver
NR_015439.2.5	120	75	1.1435	T	Liver
NR_047661.3.2	155	96.875	0.52	T	Liver
NR_103802.2.2	70	43.75	1.1705	T	Liver
NR_026928.1.7	75	46.875	0.898	T	Liver
NR_026832.2.10	150	93.75	0.8645	T	Liver
NR_028502.2.2	90	56.25	1.0105	T	Liver
NR_033435.3.14	160	100	1.1685	T	Liver
NR_033416.2.5	60	37.5	0.895	T	Liver
NR_109914.3.1	145	90.625	0.886	T	Liver
NR_103855.3.1	85	53.125	0.534	T	Liver
NR_027247.3.4	135	84.375	1.061	T	Liver
NR_027338.2.1	50	31.25	0.799	T	Liver
NR_024320.3.1	155	96.875	1.141	T	Liver
NR_103509.3.3	60	37.5	1.947	T	Liver
NR_037164.3.2	60	37.5	0.961	T	Liver
NR_111915.3.8	70	43.75	0.8715	T	Liver
NR_073565.1.1	125	78.125	0.744	T	Liver
NR_038406.1.1	100	62.5	0.8505	T	Liver
NR_024024.1.5	65	40.625	1.042	T	Liver
NR_073405.3.13	85	53.125	1.155	T	Liver
NR_104214.1.2	140	87.5	0.949	T	Liver
NR_047484.2.1	95	59.375	0.966	T	Liver
NR_039981.1.4	160	100	1.328	T	Liver
NR_037719.1.2	150	93.75	0.9205	T	Liver
NR_004845.1.1	80	50	0.968	T	Liver
NR_026711.2.3	70	43.75	1.046	T	Liver
NR_038230.2.2	140	87.5	1.124	T	Liver
NR_033268.1.3	70	43.75	1.087	T	Liver
NR_028049.3.1	145	90.625	1.086	T	Liver
NR_038164.3.4	80	50	1.049	T	Liver
NR_036447.3.5	145	90.625	0.459	T	Liver
NR_111973.2.3	105	65.625	0.958	T	Liver
NR_026934.2.6	75	46.875	1.113	T	Liver
NR_034022.3.31	115	71.875	0.864	T	Liver
NR_027282.1.4	55	34.375	0.956	T	Liver
NR_036637.3.1	80	50	1.032	T	Liver
NR_027282.3.4	80	50	1.1125	T	Liver
NR_073590.3.1	125	78.125	0.875	T	Liver
NR_036651.2.1	115	71.875	0.961	T	Liver
NR_029427.1.2	105	65.625	0.956	T	Liver
NR_103797.1.2	135	84.375	1.255	T	Liver
NR_027466.3.3	55	34.375	0.69	T	Liver
NR_029394.2.2	75	46.875	0.782	T	Liver
NR_024080.3.1	135	84.375	0.864	T	Liver
NR_037649.1.2	95	59.375	1.272	T	Liver
NR_077225.1.6	80	50	1.078	T	Liver
NR_027489.3.1	85	53.125	1.145	T	Liver
NR_102706.2.1	80	50	1.007	T	Liver
NR_040053.1.10	80	50	0.9175	T	Liver
NR_033840.1.1	80	50	0.973	T	Liver
NR_037573.1.9	140	87.5	1.061	T	Liver
NR_034120.1.3	105	65.625	1.019	T	Liver
NR_040022.1.11	100	62.5	0.772	T	Liver
NR_003528.2.8	90	56.25	0.847	T	Liver
NR_027706.2.1	55	34.375	1.03	T	Liver
NR_040448.1.2	105	65.625	0.826	T	Liver
NR_104183.3.1	50	31.25	0.6275	T	Liver
NR_003284.3.5	85	53.125	1.04	T	Liver
NR_024552.3.2	90	56.25	0.801	T	Liver
NR_026805.1.3	95	59.375	1.198	T	Liver
NR_026879.2.1	110	68.75	0.8745	T	Liver
NR_033380.1.5	85	53.125	0.859	T	Liver
NR_037623.3.1	80	50	0.971	T	Liver
NR_040016.1.1	115	71.875	1.086	T	Liver
NR_046347.1.1	70	43.75	1.135	T	Liver
NR_109848.2.1	50	31.25	0.9685	T	Liver
NR_110011.3.2	65	40.625	0.514	T	Liver
NR_104627.2.1	75	46.875	1.057	T	Liver
NR_038856.3.3	75	46.875	0.935	T	Liver
NR_028407.1.2	75	46.875	1.032	T	Liver
NR_038378.1.3	50	31.25	0.884	T	Liver
NR_033805.1.14	85	53.125	1.045	T	Liver
NR_003655.1.5	50	31.25	0.901	T	Liver
NR_037804.2.19	85	53.125	0.638	T	Liver
NR_073553.1.2	70	43.75	0.8915	T	Liver
NR_033714.1.2	60	37.5	0.8975	T	Liver
NR_003277.2.1	55	34.375	1.384	T	Liver
NR_073383.2.3	55	34.375	0.364	T	Liver
NR_111893.2.10	75	46.875	1.102	T	Liver
NR_024438.1.3	60	37.5	0.868	T	Liver
NR_047662.3.2	80	50	1.029	T	Liver
NR_045962.2.2	96	100	0.769	N	Lung
NR_047580.3.2	41	42.7083	0.736	N	Lung
NR_037926.1.4	96	100	0.7695	N	Lung
NR_002305.3.2	39	40.625	1.101	N	Lung
NR_036624.3.1	96	100	0.753	N	Lung
NR_033935.3.2	96	100	1.198	N	Lung
NR_103461.2.1	96	100	1.122	N	Lung
NR_046361.1.1	96	100	0.902	N	Lung
NR_045058.2.3	96	100	0.768	N	Lung
NR_037188.3.1	96	100	0.8415	N	Lung
NR_047576.2.1	69	71.875	0.776	N	Lung
NR_110296.1.1	91	94.7917	0.371	N	Lung
NR_033243.3.2	96	100	0.9875	N	Lung
NR_028104.1.1	96	100	1.0875	N	Lung
NR_033649.2.1	86	89.5833	0.8565	N	Lung
NR_029427.1.2	91	94.7917	1.2	N	Lung
NR_028476.3.1	55	57.2917	1.059	N	Lung
NR_033436.1.1	96	100	0.7175	N	Lung
NR_033519.3.1	91	94.7917	1.512	N	Lung
NR_003085.2.1	55	57.2917	0.686	N	Lung
NR_037717.1.3	96	100	1.0075	N	Lung
NR_037163.3.1	96	100	0.774	N	Lung
NR_036662.3.1	33	34.375	0.527	N	Lung
NR_045105.2.2	92	95.8333	0.6655	N	Lung
NR_110083.3.1	96	100	1.008	N	Lung
NR_027145.1.1	96	100	1.735	N	Lung
NR_033942.1.1	86	89.5833	0.5555	N	Lung
NR_073517.1.4	69	71.875	0.851	N	Lung
NR_072994.2.1	41	42.7083	0.684	N	Lung
NR_037644.1.2	96	100	0.9085	N	Lung
NR_045090.1.1	40	41.6667	1.1965	N	Lung
NR_024150.3.1	86	89.5833	0.9915	N	Lung
NR_027156.2.4	63	65.625	1.183	N	Lung
NR_104312.2.1	96	100	1.0715	N	Lung
NR_073585.1.1	96	100	0.813	N	Lung
NR_037644.3.1	96	100	1.154	N	Lung
NR_104592.3.1	96	100	1.0645	N	Lung
NR_103511.2.2	96	100	1.1635	N	Lung
NR_103729.3.1	96	100	0.681	N	Lung
NR_023312.1.2	68	70.8333	0.8675	N	Lung
NR_037932.2.3	96	100	1.434	N	Lung
NR_103797.1.2	96	100	0.904	N	Lung
NR_047653.2.2	36	37.5	0.934	N	Lung
NR_036438.3.3	65	67.7083	1.387	N	Lung
NR_110006.2.1	88	91.6667	0.8505	N	Lung
NR_045564.3.2	86	89.5833	0.8425	N	Lung
NR_037776.3.2	31	32.2917	0.759	N	Lung
NR_036542.1.1	96	100	0.9345	N	Lung
NR_003148.1.4	96	100	1.1905	N	Lung
NR_102706.2.1	96	100	1.2295	N	Lung
NR_004844.3.1	46	47.9167	1.3465	N	Lung
NR_037941.2.1	53	55.2083	1.045	N	Lung
NR_103726.3.1	88	91.6667	0.831	N	Lung
NR_037713.3.2	96	100	0.7525	N	Lung
NR_037654.1.2	74	77.0833	0.9585	N	Lung
NR_028049.3.1	96	100	0.841	N	Lung
NR_028356.1.2	96	100	0.787	N	Lung
NR_029393.1.6	45	46.875	0.626	N	Lung
NR_073495.3.3	92	95.8333	1.0805	N	Lung
NR_002166.3.1	96	100	1.13	N	Lung
NR_072977.1.1	96	100	0.6495	N	Lung
NR_037649.1.2	41	42.7083	0.682	N	Lung
NR_026550.1.1	96	100	0.96	N	Lung
NR_033322.1.4	55	57.2917	1.025	N	Lung
NR_033250.3.1	46	47.9167	1.0415	N	Lung
NR_029472.3.1	38	39.5833	0.596	N	Lung
NR_023383.3.1	68	70.8333	0.6665	N	Lung
NR_049756.3.3	87	90.625	0.915	N	Lung
NR_040448.1.2	91	94.7917	1.096	N	Lung
NR_015367.1.1	96	100	0.913	N	Lung
NR_034035.3.2	55	57.2917	0.707	N	Lung
NR_028338.1.2	96	100	0.996	N	Lung
NR_024388.2.1	96	100	0.617	N	Lung
NR_028383.1.3	74	77.0833	1.13	N	Lung
NR_037949.3.2	96	100	0.9625	N	Lung
NR_033646.3.2	81	84.375	1.21	N	Lung
NR_027489.3.1	62	64.5833	0.984	N	Lung
NR_037719.1.2	96	100	1.068	N	Lung
NR_037860.1.1	46	47.9167	1.665	N	Lung
NR_026752.1.1	41	42.7083	1.229	N	Lung
NR_027237.2.2	68	70.8333	0.936	N	Lung
NR_004845.1.1	87	90.625	1.462	N	Lung
NR_028077.3.1	41	42.7083	0.863	N	Lung
NR_033649.1.1	60	62.5	1.104	N	Lung
NR_028491.1.1	96	100	1.112	N	Lung
NR_003242.3.1	77	80.2083	0.748	N	Lung
NR_045417.1.1	55	57.2917	1.177	N	Lung
NR_026909.3.2	96	100	0.9335	N	Lung
NR_029394.2.2	42	43.75	1.2375	N	Lung
NR_036640.2.1	61	63.5417	0.827	N	Lung
NR_037879.3.1	96	100	0.7515	N	Lung
NR_024438.1.3	96	100	1.313	N	Lung
NR_023382.1.1	63	65.625	0.878	N	Lung
NR_104214.1.2	96	100	0.7245	N	Lung
NR_110850.2.9	83	86.4583	0.689	N	Lung
NR_045033.1.1	54	56.25	1.184	N	Lung
NR_024199.2.3	36	37.5	0.6265	N	Lung
NR_046347.1.1	51	53.125	1.118	N	Lung
NR_033435.3.14	91	94.7917	0.429	N	Lung
NR_001446.3.1	63	65.625	1.893	N	Lung
NR_037591.1.5	35	36.4583	0.467	N	Lung
NR_037163.1.19	82	85.4167	0.9215	N	Lung
NR_026832.2.10	42	43.75	1.248	N	Lung
NR_040022.1.11	67	69.7917	1.13	N	Lung
NR_027257.3.1	68	70.8333	1.044	N	Lung
NR_037867.1.8	49	51.0417	0.749	N	Lung
NR_027338.2.1	96	100	0.328	N	Lung
NR_024552.3.2	40	41.6667	0.808	N	Lung
NR_024320.3.1	82	85.4167	1.009	N	Lung
NR_038230.2.2	67	69.7917	0.981	N	Lung
NR_027018.1.1	69	71.875	0.907	N	Lung
NR_026580.3.7	54	56.25	0.898	N	Lung
NR_003928.2.6	42	43.75	1.1355	N	Lung
NR_104210.2.2	55	57.2917	0.751	N	Lung
NR_002728.2.180	57	59.375	0.975	N	Lung
NR_034146.3.2	40	41.6667	0.902	N	Lung
NR_038991.1.9	69	71.875	0.988	N	Lung
NR_033913.3.1	29	30.2083	1.305	N	Lung
NR_073405.1.3	65	67.7083	1.003	N	Lung
NR_104210.2.5	41	42.7083	0.642	N	Lung
NR_110821.3.1	40	41.6667	0.5235	N	Lung
NR_024489.2.2	50	52.0833	0.5275	N	Lung
NR_027073.2.2	73	76.0417	0.97	N	Lung
NR_002722.2.8	36	37.5	1.157	N	Lung
NR_103534.1.2	31	32.2917	0.378	N	Lung
NR_003655.1.5	47	48.9583	1.263	N	Lung
NR_104343.1.1	92	95.8333	0.2035	N	Lung
NR_073000.2.5	83	86.4583	1.398	N	Lung
NR_110102.1.5	78	81.25	1.19	N	Lung
NR_104606.2.2	74	77.0833	1.229	N	Lung
NR_103553.3.10	70	72.9167	0.682	N	Lung
NR_104171.1.3	31	32.2917	1.006	N	Lung
NR_049794.2.3	36	37.5	0.9785	N	Lung
NR_103814.3.9	56	58.3333	0.8505	N	Lung
NR_036505.3.6	31	32.2917	1.269	N	Lung
NR_002793.1.2	73	76.0417	0.867	N	Lung
NR_036438.3.1	38	39.5833	1.042	N	Lung
NR_026951.1.6	42	43.75	0.673	N	Lung
NR_027282.1.4	59	61.4583	0.918	N	Lung
NR_104423.3.2	35	36.4583	0.885	N	Lung
NR_073155.2.2	59	61.4583	0.839	N	Lung
NR_027455.3.4	87	90.625	1.049	N	Lung
NR_003500.1.2	64	66.6667	0.5645	N	Lung
NR_003676.1.3	87	90.625	0.512	N	Lung
NR_045011.1.1	36	37.5	1.348	N	Lung
NR_015451.2.2	40	41.6667	0.9715	N	Lung
NR_120453.2.3	36	37.5	0.8105	N	Lung
NR_038888.1.7	91	94.7917	0.563	N	Lung
NR_027247.3.4	78	81.25	0.743	N	Lung
NR_037921.1.7	33	34.375	0.918	N	Lung
NR_026975.3.5	37	38.5417	1.324	N	Lung
NR_037701.2.7	37	38.5417	1.451	N	Lung
NR_110493.1.12	69	71.875	0.749	N	Lung
NR_103731.3.1	51	53.125	1.096	N	Lung
NR_037623.1.2	54	56.25	1.4355	N	Lung
NR_026961.1.8	32	33.3333	0.7625	N	Lung
NR_033850.1.6	51	53.125	0.827	N	Lung
NR_037607.1.3	92	95.8333	0.8065	N	Lung
NR_109994.2.5	60	62.5	0.342	N	Lung
NR_037714.2.2	46	47.9167	0.5715	N	Lung
NR_033906.1.2	33	34.375	0.952	N	Lung
NR_026899.2.1	41	42.7083	0.589	N	Lung
NR_027247.1.6	29	30.2083	1.088	N	Lung
NR_026904.2.3	39	40.625	0.783	N	Lung
NR_033308.2.1	55	57.2917	0.661	N	Lung
NR_040053.1.10	72	75	0.3865	N	Lung
NR_002223.2.1	41	42.7083	0.362	N	Lung
NR_103509.3.3	73	76.0417	0.604	N	Lung
NR_015379.2.2	36	37.5	0.9815	N	Lung
NR_024116.1.2	65	67.7083	0.474	N	Lung
NR_033761.1.2	42	43.75	1.01	N	Lung
NR_015424.3.2	43	44.7917	0.792	N	Lung
NR_027026.2.7	33	34.375	0.44	N	Lung
NR_073058.2.1	60	62.5	0.806	N	Lung
NR_027000.3.6	44	45.8333	0.925	N	Lung
NR_073179.1.2	69	71.875	0.843	N	Lung
NR_033896.2.3	55	57.2917	0.892	N	Lung
NR_110744.2.7	60	62.5	0.9175	N	Lung
NR_102751.2.3	54	56.25	0.7745	N	Lung
NR_045123.3.4	29	30.2083	0.527	N	Lung
NR_045387.3.2	47	48.9583	0.937	N	Lung
NR_038925.3.18	45	46.875	0.792	N	Lung
NR_001562.3.3	31	32.2917	1.261	N	Lung
NR_104473.2.1	45	46.875	1.361	N	Lung
NR_002184.1.1	39	40.625	0.926	N	Lung
NR_024158.1.1	50	52.0833	0.971	N	Lung
NR_026711.2.3	29	30.2083	0.772	N	Lung
NR_026960.1.4	32	33.3333	0.536	N	Lung
NR_026563.3.1	38	39.5833	0.628	N	Lung
NR_109915.2.1	42	43.75	0.685	N	Lung
NR_028350.1.4	63	65.625	1.102	N	Lung
NR_027762.3.6	32	33.3333	1.0775	N	Lung
NR_027634.3.5	69	71.875	1.076	N	Lung
NR_104331.2.4	41	42.7083	1.076	N	Lung
NR_037924.3.7	36	37.5	0.7365	N	Lung
NR_026827.1.3	40	41.6667	0.6005	N	Lung
NR_046110.2.2	54	56.25	0.9035	N	Lung
NR_003677.3.1	37	38.5417	0.681	N	Lung
NR_002188.3.2	60	62.5	0.712	N	Lung
NR_103529.3.1	36	37.5	0.9475	N	Lung
NR_037709.2.2	38	39.5833	1.335	N	Lung
NR_026580.3.1	41	42.7083	0.891	N	Lung
NR_033746.2.1	74	77.0833	1.577	N	Lung
NR_024321.2.2	33	34.375	1.61	N	Lung
NR_110848.3.4	33	34.375	0.252	N	Lung
NR_073565.1.1	32	33.3333	1.385	N	Lung
NR_038965.1.7	37	38.5417	0.633	N	Lung
NR_046368.3.1	41	42.7083	1.068	N	Lung
NR_026972.2.5	43	44.7917	1.428	N	Lung
NR_049780.3.3	37	38.5417	0.772	N	Lung
NR_038164.3.4	55	57.2917	1.197	N	Lung
NR_109952.1.4	29	30.2083	0.784	N	Lung
NR_037924.2.5	33	34.375	1.048	N	Lung
NR_001558.1.14	46	47.9167	0.6305	N	Lung
NR_002940.1.6	33	34.375	0.639	N	Lung
NR_002726.1.1	45	46.875	0.649	N	Lung
NR_037935.1.2	36	37.5	1.561	N	Lung
NR_104486.3.10	29	30.2083	0.835	N	Lung
NR_003284.1.9	34	35.4167	0.574	N	Lung
NR_033328.1.8	37	38.5417	0.705	N	Lung
NR_028058.2.1	29	30.2083	1.045	N	Lung
NR_105060.1.1	32	33.3333	0.8075	N	Lung
NR_024451.1.7	52	54.1667	0.981	N	Lung
NR_002319.2.18	33	34.375	1.116	N	Lung
NR_027339.1.3	42	43.75	1.167	N	Lung
NR_033966.2.3	41	42.7083	0.441	N	Lung
NR_045072.3.1	33	34.375	0.558	N	Lung
NR_045215.1.2	33	34.375	1.375	N	Lung
NR_037868.3.2	45	46.875	0.929	N	Lung
NR_048564.2.2	31	32.2917	0.878	N	Lung
NR_037597.2.1	41	42.7083	0.87	N	Lung
NR_104108.2.1	36	37.5	0.436	N	Lung
NR_034053.1.3	41	42.7083	0.842	N	Lung
NR_045962.2.2	103	100	0.973	T	Lung
NR_047580.3.2	44	42.7184	0.8385	T	Lung
NR_037926.1.4	103	100	1.145	T	Lung
NR_002305.3.2	44	42.7184	0.8555	T	Lung
NR_036624.3.1	103	100	1.102	T	Lung
NR_033935.3.2	103	100	0.896	T	Lung
NR_103461.2.1	103	100	0.939	T	Lung
NR_046361.1.1	103	100	1.038	T	Lung
NR_045058.2.3	103	100	1.063	T	Lung
NR_037188.3.1	103	100	1.09	T	Lung
NR_047576.2.1	73	70.8738	0.877	T	Lung
NR_110296.1.1	98	95.1456	1.2055	T	Lung
NR_033243.3.2	103	100	0.975	T	Lung
NR_028104.1.1	103	100	0.973	T	Lung
NR_033649.2.1	93	90.2913	1.032	T	Lung
NR_029427.1.2	98	95.1456	0.859	T	Lung
NR_028476.3.1	59	57.2816	0.606	T	Lung
NR_033436.1.1	103	100	1.043	T	Lung
NR_033519.3.1	98	95.1456	0.629	T	Lung
NR_003085.2.1	58	56.3107	1.174	T	Lung
NR_037717.1.3	103	100	0.997	T	Lung
NR_037163.3.1	103	100	1.013	T	Lung
NR_036662.3.1	35	33.9806	1.004	T	Lung
NR_045105.2.2	98	95.1456	1.174	T	Lung
NR_110083.3.1	103	100	0.951	T	Lung
NR_027145.1.1	103	100	0.496	T	Lung
NR_033942.1.1	93	90.2913	1.138	T	Lung
NR_073517.1.4	73	70.8738	1.048	T	Lung
NR_072994.2.1	44	42.7184	1.0595	T	Lung
NR_037644.1.2	103	100	0.893	T	Lung
NR_045090.1.1	43	41.7476	1.027	T	Lung
NR_024150.3.1	93	90.2913	0.911	T	Lung
NR_027156.2.4	69	66.9903	0.842	T	Lung
NR_104312.2.1	103	100	0.968	T	Lung
NR_073585.1.1	103	100	1.039	T	Lung
NR_037644.3.1	103	100	0.898	T	Lung
NR_104592.3.1	103	100	0.912	T	Lung
NR_103511.2.2	103	100	0.818	T	Lung
NR_103729.3.1	103	100	1.16	T	Lung
NR_023312.1.2	73	70.8738	0.936	T	Lung
NR_037932.2.3	103	100	0.517	T	Lung
NR_103797.1.2	103	100	0.974	T	Lung
NR_047653.2.2	40	38.835	0.9365	T	Lung
NR_036438.3.3	69	66.9903	0.888	T	Lung
NR_110006.2.1	94	91.2621	0.9225	T	Lung
NR_045564.3.2	93	90.2913	1.093	T	Lung
NR_037776.3.2	33	32.0388	1.053	T	Lung
NR_036542.1.1	103	100	0.992	T	Lung
NR_003148.1.4	103	100	0.937	T	Lung
NR_102706.2.1	103	100	0.861	T	Lung
NR_004844.3.1	49	47.5728	0.659	T	Lung
NR_037941.2.1	58	56.3107	1.007	T	Lung
NR_103726.3.1	94	91.2621	1.028	T	Lung
NR_037713.3.2	103	100	1.07	T	Lung
[truncated: 1,134 more rows]
