# Supplementary material for: The cryptic lncRNA-encoded microprotein TPM3P9 drives oncogenic RNA splicing and tumorigenesis
Source: Signal Transduct Target Ther. 2025 Jan 27;10:43. doi: 10.1038/s41392-025-02128-8 (PMC11770092; doi:10.1038/s41392-025-02128-8)
Supplement: Supplementary file 6 — Supplementary Data S4 [file 41392_2025_2128_MOESM6_ESM.xlsx]

## Sheet: Sheet1
Data S4. Unique LEPs were identified in each cancer type (related to Fig. 1d)
N_unique	cancer type	N_intersect		T_unique	cancer type	T_intersect
NR_037599.1.2	Breast	NR_003148.1.4		NR_033302.1.3	Breast	NR_003148.1.4
NR_027713.3.3	Breast	NR_103461.2.1		NR_111971.1.2	Breast	NR_103461.2.1
NR_003525.3.8	Breast	NR_036542.1.1		NR_024178.3.1	Breast	NR_036542.1.1
NR_027908.3.1	Breast			NR_037599.1.2	Breast
NR_075100.1.9	Breast			NR_103464.1.2	Breast
NR_002766.2.1	Breast			NR_027713.3.3	Breast
NR_027428.2.3	Breast			NR_027946.3.23	Breast
NR_040077.3.2	Breast			NR_003525.3.8	Breast
NR_026756.2.1	Breast			NR_026855.3.5	Breast
NR_027906.3.1	Breast			NR_110584.3.2	Breast
NR_038911.3.2	Breast			NR_027908.3.1	Breast
NR_104262.2.3	Breast			NR_024492.3.18	Breast
NR_003655.3.6	Breast			NR_002766.2.1	Breast
NR_037596.1.7	Breast			NR_027428.2.3	Breast
NR_027347.1.1	Breast			NR_040077.3.2	Breast
NR_108099.1.3	Breast			NR_045670.2.5	Breast
NR_073002.3.5	Breast			NR_033863.1.1	Breast
NR_003945.2.3	Breast			NR_026756.2.1	Breast
NR_047516.2.2	Breast			NR_026921.3.1	Breast
NR_026790.3.1	Breast			NR_027906.3.1	Breast
NR_003503.3.4	Breast			NR_034006.3.4	Breast
NR_026592.1.1	Breast			NR_027141.2.2	Breast
NR_120415.2.2	Breast			NR_110555.1.4	Breast
NR_047679.1.7	Breast			NR_038911.3.2	Breast
NR_046662.2.12	Breast			NR_104222.2.7	Breast
NR_038252.1.2	Breast			NR_072996.3.2	Breast
NR_037845.3.12	Breast			NR_104262.2.3	Breast
NR_024374.3.6	Breast			NR_003655.3.6	Breast
NR_026800.2.18	Breast			NR_026982.3.2	Breast
NR_033690.3.1	Breast			NR_040094.3.9	Breast
NR_033183.1.1	Breast			NR_027347.1.1	Breast
NR_110852.2.3	Breast			NR_040012.2.3	Breast
NR_040115.2.4	Breast			NR_073002.3.5	Breast
NR_001564.3.3	Breast			NR_028402.1.4	Breast
NR_037573.3.3	Breast			NR_003945.2.3	Breast
NR_109909.3.1	Breast			NR_047516.2.2	Breast
NR_026731.3.1	Breast			NR_026790.3.1	Breast
NR_038433.2.2	Breast			NR_026675.2.2	Breast
NR_023925.2.2	Breast			NR_026891.2.1	Breast
NR_046331.2.3	Breast			NR_003584.2.1	Breast
NR_001557.1.3	Breast			NR_003662.1.2	Breast
NR_103469.1.4	Breast			NR_036506.1.1	Breast
NR_002929.1.7	Breast			NR_026592.1.1	Breast
NR_024024.3.1	Breast			NR_037845.3.12	Breast
NR_003263.3.1	Breast			NR_026855.2.4	Breast
NR_026743.2.3	Breast			NR_027436.2.5	Breast
NR_038192.1.1	Breast			NR_024374.3.6	Breast
NR_026583.2.3	Breast			NR_026800.2.18	Breast
NR_026800.1.18	Breast			NR_104146.3.32	Breast
NR_024457.3.3	Breast			NR_036595.1.2	Breast
NR_027156.1.1	Breast			NR_033396.2.4	Breast
NR_037185.1.4	Breast			NR_024546.1.3	Breast
NR_002330.1.1	Breast			NR_003225.1.1	Breast
NR_002728.2.97	Breast			NR_037669.2.2	Breast
NR_046330.1.3	Breast			NR_046331.2.3	Breast
NR_049769.1.2	Breast			NR_104299.1.1	Breast
NR_104023.3.6	Breast			NR_026589.1.2	Breast
NR_045634.1.4	Breast			NR_104222.2.2	Breast
NR_033400.3.2	Breast			NR_024024.3.1	Breast
NR_046438.3.3	Breast			NR_024438.3.3	Breast
NR_033327.3.7	Breast			NR_021485.1.1	Breast
NR_104579.2.1	Breast			NR_029193.2.2	Breast
NR_111973.1.2	Breast			NR_002768.3.7	Breast
NR_046347.2.2	Breast			NR_045682.1.13	Breast
NR_103778.1.2	Breast			NR_110554.2.4	Breast
NR_002713.2.12	Breast			NR_104579.2.1	Breast
NR_024594.3.1	Breast			NR_003063.1.1	Kidney
NR_015406.1.9	Breast			NR_003259.1.1	Kidney
NR_028288.1.6	Breast			NR_024043.3.1	Kidney
NR_040023.2.13	Breast			NR_029404.2.2	Kidney
NR_024376.1.1	Breast			NR_036510.1.1	Kidney
NR_002728.2.15	Breast			NR_073415.3.4	Kidney
NR_003661.2.1	Breast			NR_037701.1.13	Colon
NR_033417.2.3	Breast			NR_040046.3.2	Colon
NR_110043.3.2	Breast			NR_037649.2.20	Colon
NR_028337.1.3	Breast			NR_003574.3.4	Colon
NR_046439.2.2	Breast			NR_110852.3.1	Colon
NR_003290.3.2	Breast			NR_103804.2.1	Colon
NR_026974.1.5	Breast			NR_038295.2.2	Colon
NR_045090.1.3	Breast			NR_015377.1.8	Colon
NR_026836.3.5	Breast			NR_003655.2.10	Colon
NR_046402.2.5	Breast			NR_111930.1.3	Colon
NR_110732.2.1	Breast			NR_073495.3.2	Colon
NR_110312.2.3	Breast			NR_046084.2.8	Head and Neck
NR_033828.3.2	Breast			NR_073453.3.4	Head and Neck
NR_037869.3.1	Breast			NR_110864.3.2	Head and Neck
NR_109898.2.1	Breast			NR_103810.2.3	Head and Neck
NR_104599.1.2	Breast			NR_033787.3.1	Head and Neck
NR_027136.1.5	Breast			NR_109997.2.1	Head and Neck
NR_046282.3.6	Breast			NR_040017.1.2	Head and Neck
NR_024471.3.1	Breast			NR_024007.2.3	Head and Neck
NR_110759.1.8	Breast			NR_073049.2.1	Head and Neck
NR_110524.3.1	Breast			NR_033854.3.2	Head and Neck
NR_033841.3.3	Breast			NR_073585.2.4	Head and Neck
NR_026544.1.6	Breast			NR_027765.3.11	Head and Neck
NR_026677.1.12	Breast			NR_117091.3.8	Head and Neck
NR_119376.2.10	Breast			NR_048537.2.6	Head and Neck
NR_028343.3.5	Breast			NR_037718.3.2	Head and Neck
NR_036605.3.2	Breast			NR_024492.2.2	Head and Neck
NR_002454.3.1	Breast			NR_003571.2.4	Head and Neck
NR_046110.2.4	Breast			NR_023352.2.1	Head and Neck
NR_028288.1.8	Breast			NR_104387.2.1	Head and Neck
NR_037566.3.1	Breast			NR_034099.2.1	Head and Neck
NR_026800.1.12	Breast			NR_027136.2.6	Head and Neck
NR_027257.2.4	Breast			NR_073570.3.2	Head and Neck
NR_002728.3.11	Breast			NR_026855.3.1	Head and Neck
NR_026943.2.11	Breast			NR_109795.1.2	Head and Neck
NR_024408.1.1	Breast			NR_110314.2.12	Head and Neck
NR_033738.1.14	Breast			NR_104417.2.1	Head and Neck
NR_034154.3.4	Breast			NR_029396.1.1	Head and Neck
NR_026762.3.2	Breast			NR_104359.3.2	Head and Neck
NR_110644.3.2	Breast			NR_024072.2.3	Head and Neck
NR_109947.3.5	Breast			NR_027055.1.4	Head and Neck
NR_003714.3.5	Breast			NR_024063.2.5	Head and Neck
NR_110661.3.5	Breast			NR_046478.3.10	Head and Neck
NR_045262.2.5	Breast			NR_028100.1.2	Head and Neck
NR_003528.2.9	Breast			NR_038931.2.3	Head and Neck
NR_003491.1.1	Breast			NR_026540.3.6	Head and Neck
NR_040107.2.1	Breast			NR_073458.2.1	Head and Neck
NR_103537.1.8	Breast			NR_024123.2.2	Head and Neck
NR_002144.2.1	Kidney			NR_049743.1.1	Head and Neck
NR_003063.1.1	Kidney			NR_002795.1.3	Head and Neck
NR_003259.1.1	Kidney			NR_027406.2.2	Head and Neck
NR_003587.2.12	Kidney			NR_026643.2.1	Head and Neck
NR_024043.3.1	Kidney			NR_024591.3.4	Head and Neck
NR_029404.2.2	Kidney			NR_004382.2.14	Head and Neck
NR_036510.1.1	Kidney			NR_073430.1.10	Head and Neck
NR_073415.3.4	Kidney			NR_027330.3.6	Head and Neck
NR_037701.1.13	Colon			NR_027335.1.1	Head and Neck
NR_040046.3.2	Colon			NR_037918.3.2	Head and Neck
NR_037649.2.20	Colon			NR_004431.1.2	Head and Neck
NR_003574.3.4	Colon			NR_103718.2.2	Head and Neck
NR_110852.3.1	Colon			NR_038389.2.3	Head and Neck
NR_103804.2.1	Colon			NR_110815.1.3	Head and Neck
NR_038295.2.2	Colon			NR_045006.2.4	Head and Neck
NR_111930.1.3	Colon			NR_026580.1.1	Head and Neck
NR_073495.3.2	Colon			NR_037570.2.1	Liver
NR_073453.3.4	Head and Neck			NR_033807.1.9	Liver
NR_110864.3.2	Head and Neck			NR_037951.3.1	Liver
NR_103810.2.3	Head and Neck			NR_001278.3.1	Liver
NR_033787.3.1	Head and Neck			NR_073520.2.5	Liver
NR_109997.2.1	Head and Neck			NR_002826.2.1	Liver
NR_040017.1.2	Head and Neck			NR_104235.3.2	Liver
NR_024007.2.3	Head and Neck			NR_003276.2.1	Liver
NR_073049.2.1	Head and Neck			NR_015439.2.5	Liver
NR_033854.3.2	Head and Neck			NR_047661.3.2	Liver
NR_073585.2.4	Head and Neck			NR_103802.2.2	Liver
NR_027765.3.11	Head and Neck			NR_028502.2.2	Liver
NR_015406.3.3	Head and Neck			NR_109914.3.1	Liver
NR_110170.2.3	Head and Neck			NR_103855.3.1	Liver
NR_037718.3.2	Head and Neck			NR_037164.3.2	Liver
NR_024492.2.2	Head and Neck			NR_111915.3.8	Liver
NR_003571.2.4	Head and Neck			NR_024024.1.5	Liver
NR_104387.2.1	Head and Neck			NR_073405.3.13	Liver
NR_024417.2.3	Head and Neck			NR_047484.2.1	Liver
NR_034099.2.1	Head and Neck			NR_033268.1.3	Liver
NR_027136.2.6	Head and Neck			NR_036447.3.5	Liver
NR_073570.3.2	Head and Neck			NR_111973.2.3	Liver
NR_026855.3.1	Head and Neck			NR_026934.2.6	Liver
NR_033879.1.7	Head and Neck			NR_034022.3.31	Liver
NR_110314.2.12	Head and Neck			NR_027282.3.4	Liver
NR_037163.3.19	Head and Neck			NR_073590.3.1	Liver
NR_029396.1.1	Head and Neck			NR_037573.1.9	Liver
NR_024072.2.3	Head and Neck			NR_034120.1.3	Liver
NR_027055.1.4	Head and Neck			NR_027706.2.1	Liver
NR_024063.2.5	Head and Neck			NR_104183.3.1	Liver
NR_046478.3.10	Head and Neck			NR_026879.2.1	Liver
NR_028100.1.2	Head and Neck			NR_033380.1.5	Liver
NR_037893.2.1	Head and Neck			NR_037623.3.1	Liver
NR_038931.2.3	Head and Neck			NR_040016.1.1	Liver
NR_026540.3.6	Head and Neck			NR_109848.2.1	Liver
NR_073458.2.1	Head and Neck			NR_110011.3.2	Liver
NR_024123.2.2	Head and Neck			NR_104627.2.1	Liver
NR_110555.1.4	Head and Neck			NR_038856.3.3	Liver
NR_073108.3.13	Head and Neck			NR_028407.1.2	Liver
NR_040094.3.9	Head and Neck			NR_038378.1.3	Liver
NR_049743.1.1	Head and Neck			NR_033805.1.14	Liver
NR_002795.1.3	Head and Neck			NR_037804.2.19	Liver
NR_024591.3.4	Head and Neck			NR_073553.1.2	Liver
NR_004382.2.14	Head and Neck			NR_033714.1.2	Liver
NR_027330.3.6	Head and Neck			NR_003277.2.1	Liver
NR_027335.1.1	Head and Neck			NR_073383.2.3	Liver
NR_037918.3.2	Head and Neck			NR_047662.3.2	Liver
NR_027002.3.19	Head and Neck			NR_002305.3.2	Lung
NR_004431.1.2	Head and Neck			NR_047653.2.2	Lung
NR_037570.2.1	Liver			NR_037860.1.1	Lung
NR_033807.1.9	Liver			NR_023382.1.1	Lung
NR_037951.3.1	Liver			NR_024199.2.3	Lung
NR_001278.3.1	Liver			NR_037591.1.5	Lung
NR_073520.2.5	Liver			NR_003928.2.6	Lung
NR_104235.3.2	Liver			NR_002728.2.180	Lung
NR_003276.2.1	Liver			NR_104210.2.5	Lung
NR_015439.2.5	Liver			NR_027073.2.2	Lung
NR_047661.3.2	Liver			NR_045011.1.1	Lung
NR_103802.2.2	Liver			NR_026904.2.3	Lung
NR_028502.2.2	Liver			NR_102751.2.3	Lung
NR_109914.3.1	Liver			NR_104473.2.1	Lung
NR_103855.3.1	Liver			NR_026563.3.1	Lung
NR_037164.3.2	Liver			NR_104331.2.4	Lung
NR_111915.3.8	Liver			NR_037924.3.7	Lung
NR_024024.1.5	Liver			NR_026580.3.1	Lung
NR_073405.3.13	Liver			NR_024321.2.2	Lung
NR_047484.2.1	Liver			NR_046368.3.1	Lung
NR_033268.1.3	Liver			NR_026972.2.5	Lung
NR_036447.3.5	Liver			NR_002940.1.6	Lung
NR_111973.2.3	Liver			NR_037935.1.2	Lung
NR_026934.2.6	Liver			NR_105060.1.1	Lung
NR_034022.3.31	Liver			NR_002319.2.18	Lung
NR_027282.3.4	Liver			NR_045215.1.2	Lung
NR_073590.3.1	Liver			NR_037868.3.2	Lung
NR_037573.1.9	Liver			NR_026844.2.5	Ovary
NR_034120.1.3	Liver			NR_027002.1.21	Ovary
NR_027706.2.1	Liver			NR_030740.3.6	Ovary
NR_104183.3.1	Liver			NR_037161.1.2	Ovary
NR_026879.2.1	Liver			NR_040104.3.2	Ovary
NR_033380.1.5	Liver			NR_073484.3.1	Ovary
NR_037623.3.1	Liver			NR_104026.3.2	Ovary
NR_040016.1.1	Liver			NR_104162.2.3	Ovary
NR_109848.2.1	Liver			NR_104219.3.1	Ovary
NR_110011.3.2	Liver			NR_104471.3.2	Ovary
NR_104627.2.1	Liver			NR_110438.2.10	Ovary
NR_038856.3.3	Liver			NR_111944.3.1	Ovary
NR_028407.1.2	Liver			NR_045286.2.1	Ovary
NR_038378.1.3	Liver			NR_110114.2.2	Ovary
NR_033805.1.14	Liver			NR_046213.1.1	Ovary
NR_037804.2.19	Liver			NR_073177.3.2	Ovary
NR_073553.1.2	Liver			NR_036466.3.5	Ovary
NR_033714.1.2	Liver			NR_034022.1.21	Ovary
NR_003277.2.1	Liver			NR_110171.2.1	Ovary
NR_073383.2.3	Liver			NR_040113.1.2	Ovary
NR_002305.3.2	Lung			NR_026677.1.9	Ovary
NR_045090.1.1	Lung			NR_039982.1.3	Ovary
NR_023312.1.2	Lung			NR_002728.2.178	Ovary
NR_047653.2.2	Lung			NR_036443.2.5	Ovary
NR_036438.3.3	Lung			NR_003525.3.4	Pancreas
NR_037860.1.1	Lung			NR_024058.3.2	Pancreas
NR_023382.1.1	Lung			NR_024389.1.12	Pancreas
NR_024199.2.3	Lung			NR_026589.1.1	Pancreas
NR_037591.1.5	Lung			NR_026922.2.1	Pancreas
NR_027018.1.1	Lung			NR_027282.2.1	Pancreas
NR_003928.2.6	Lung			NR_027622.1.12	Pancreas
NR_033913.3.1	Lung			NR_027713.1.1	Pancreas
NR_104210.2.5	Lung			NR_033290.1.1	Pancreas
NR_027073.2.2	Lung			NR_033796.2.1	Pancreas
NR_045011.1.1	Lung			NR_040662.3.3	Pancreas
NR_037921.1.7	Lung			NR_104486.1.2	Pancreas
NR_026975.3.5	Lung			NR_023350.3.1	Pancreas
NR_103731.3.1	Lung			NR_033677.3.1	Pancreas
NR_026904.2.3	Lung			NR_033935.1.1	Pancreas
NR_102751.2.3	Lung			NR_036542.3.1	Pancreas
NR_045123.3.4	Lung			NR_037195.2.3	Pancreas
NR_104473.2.1	Lung			NR_037573.1.1	Pancreas
NR_026563.3.1	Lung			NR_077234.1.7	Pancreas
NR_104331.2.4	Lung			NR_109930.2.6	Pancreas
NR_037924.3.7	Lung			NR_027765.1.1	Pancreas
NR_103529.3.1	Lung			NR_109901.2.2	Uterus
NR_026580.3.1	Lung			NR_003659.2.2	Uterus
NR_024321.2.2	Lung			NR_029390.3.2	Uterus
NR_046368.3.1	Lung			NR_024320.2.5	Uterus
NR_002940.1.6	Lung			NR_034154.3.1	Uterus
NR_037935.1.2	Lung			NR_027232.2.1	Uterus
NR_105060.1.1	Lung			NR_033738.2.14	Uterus
NR_002319.2.18	Lung			NR_027406.2.3	Uterus
NR_033966.2.3	Lung			NR_033663.2.1	Uterus
NR_045072.3.1	Lung			NR_002161.3.1	Uterus
NR_045215.1.2	Lung			NR_103466.2.2	Uterus
NR_026844.2.5	Ovary			NR_073178.2.6	Uterus
NR_027002.1.21	Ovary			NR_038393.2.1	Uterus
NR_030740.3.6	Ovary			NR_046097.2.6	Uterus
NR_037161.1.2	Ovary			NR_037883.3.2	Uterus
NR_040104.3.2	Ovary			NR_027794.3.7	Uterus
NR_073484.3.1	Ovary			NR_073577.1.1	Uterus
NR_104026.3.2	Ovary			NR_003148.1.3	Uterus
NR_104162.2.3	Ovary			NR_110257.1.1	Uterus
NR_104219.3.1	Ovary			NR_026873.1.8	Uterus
NR_104471.3.2	Ovary			NR_047662.1.3	Uterus
NR_109779.3.2	Ovary			NR_027247.2.4	Uterus
NR_110438.2.10	Ovary			NR_024516.2.3	Uterus
NR_111944.3.1	Ovary			NR_036569.3.6	Uterus
NR_037670.1.1	Ovary			NR_038388.3.3	Uterus
NR_046213.1.1	Ovary			NR_003494.3.6	Uterus
NR_073177.3.2	Ovary			NR_110526.2.4	Uterus
NR_036466.3.5	Ovary			NR_027251.3.1	Uterus
NR_034022.1.21	Ovary			NR_026916.2.1	Uterus
NR_110171.2.1	Ovary			NR_045204.1.1	Uterus
NR_040113.1.2	Ovary			NR_037599.1.3	Uterus
NR_026677.1.9	Ovary			NR_073383.2.1	Uterus
NR_039982.1.3	Ovary			NR_102688.2.1	Uterus
NR_002728.2.178	Ovary			NR_034159.3.2	Uterus
NR_036443.2.5	Ovary			NR_073032.3.10	Uterus
NR_003525.3.4	Pancreas			NR_027673.3.5	Uterus
NR_024058.3.2	Pancreas			NR_117091.2.6	Uterus
NR_024389.1.12	Pancreas			NR_102405.2.8	Uterus
NR_026922.2.1	Pancreas			NR_033781.1.12	Uterus
NR_027282.2.1	Pancreas			NR_027321.2.4	Uterus
NR_027713.1.1	Pancreas			NR_033760.2.13	Uterus
NR_028492.3.1	Pancreas			NR_003083.3.2	Uterus
NR_033290.1.1	Pancreas			NR_110614.3.1	Uterus
NR_033796.2.1	Pancreas			NR_047554.3.1	Uterus
NR_040662.3.3	Pancreas			NR_104013.2.1	Uterus
NR_104486.1.2	Pancreas			NR_016021.2.11	Uterus
NR_003089.1.2	Pancreas			NR_003255.2.80	Uterus
NR_023350.3.1	Pancreas			NR_024489.3.4	Uterus
NR_033935.1.1	Pancreas			NR_002183.3.1	Uterus
NR_036542.3.1	Pancreas			NR_026660.3.2	Uterus
NR_037195.2.3	Pancreas			NR_077246.2.1	Uterus
NR_037573.1.1	Pancreas			NR_033855.1.1	Uterus
NR_109901.2.2	Uterus			NR_002728.2.232	Uterus
NR_003659.2.2	Uterus			NR_037158.3.2	Uterus
NR_027408.3.2	Uterus			NR_110681.1.2	Uterus
NR_036506.1.1	Uterus			NR_030724.1.2	Uterus
NR_029390.3.2	Uterus			NR_026890.2.1	Uterus
NR_024320.2.5	Uterus			NR_046282.1.1	Uterus
NR_034154.3.1	Uterus			NR_038868.1.3	Uterus
NR_027232.2.1	Uterus			NR_073430.2.10	Uterus
NR_033738.2.14	Uterus			NR_027063.3.3	Uterus
NR_027406.2.3	Uterus			NR_003580.3.2	Uterus
NR_033663.2.1	Uterus			NR_026550.1.3	Uterus
NR_002161.3.1	Uterus			NR_028388.2.1	Uterus
NR_105033.3.5	Uterus			NR_045129.1.2	Uterus
NR_103466.2.2	Uterus			NR_104601.1.1	Uterus
NR_073178.2.6	Uterus			NR_073509.2.2	Uterus
NR_038393.2.1	Uterus			NR_103542.3.2	Uterus
NR_046097.2.6	Uterus			NR_026758.1.1	Uterus
NR_037883.3.2	Uterus			NR_109988.3.2	Uterus
NR_073577.1.1	Uterus			NR_051996.1.3	Uterus
NR_026873.1.8	Uterus
NR_047662.1.3	Uterus
NR_027247.2.4	Uterus
NR_036569.3.6	Uterus
NR_038388.3.3	Uterus
NR_003494.3.6	Uterus
NR_027927.3.1	Uterus
NR_110526.2.4	Uterus
NR_027251.3.1	Uterus
NR_073495.1.3	Uterus
NR_040003.1.1	Uterus
NR_026916.2.1	Uterus
NR_045204.1.1	Uterus
NR_037599.1.3	Uterus
NR_034159.3.2	Uterus
NR_073032.3.10	Uterus
NR_103837.2.5	Uterus
NR_027673.3.5	Uterus
NR_036520.3.2	Uterus
NR_033893.2.5	Uterus
NR_117091.2.6	Uterus
NR_110744.3.5	Uterus
NR_038389.2.3	Uterus
NR_027321.2.4	Uterus
NR_073128.1.4	Uterus
NR_033760.2.13	Uterus
NR_003083.3.2	Uterus
NR_038262.1.3	Uterus
NR_104644.1.2	Uterus
NR_047554.3.1	Uterus
NR_104013.2.1	Uterus
NR_016021.2.11	Uterus
NR_003255.2.80	Uterus
NR_002183.3.1	Uterus
NR_077246.2.1	Uterus
NR_003608.2.1	Uterus
NR_033855.1.1	Uterus
NR_040241.3.6	Uterus
NR_002728.2.232	Uterus
NR_103497.1.6	Uterus
NR_104598.2.2	Uterus
NR_037158.3.2	Uterus
NR_024279.1.1	Uterus
NR_027107.2.2	Uterus
NR_046282.1.1	Uterus
NR_027063.3.3	Uterus
NR_037874.1.1	Uterus
NR_028388.2.1	Uterus
NR_104601.1.1	Uterus
