# Supplementary material for: The cryptic lncRNA-encoded microprotein TPM3P9 drives oncogenic RNA splicing and tumorigenesis
Source: Signal Transduct Target Ther. 2025 Jan 27;10:43. doi: 10.1038/s41392-025-02128-8 (PMC11770092; doi:10.1038/s41392-025-02128-8)
Supplement: Supplementary file 7 — Supplementary Data S5 [file 41392_2025_2128_MOESM7_ESM.xlsx]

## Sheet: Sheet1
Data S5. The positive rate and median expression values of the three LEPs were identified in all 9 cancer types (related to Fig. 1e)
NR ID	positive_num	positive_rate	median	group	cancer type
NR_003148.1.4	18	100	0.691	N	Breast
NR_003148.1.4	125	100	0.953	T	Breast
NR_003148.1.4	100	100	0.848	N	Colon
NR_003148.1.4	97	100	1.115	T	Colon
NR_003148.1.4	67	100	0.885	N	Head and Neck
NR_003148.1.4	108	100	1.079	T	Head and Neck
NR_003148.1.4	160	100	0.843	N	Liver
NR_003148.1.4	160	100	1.049	T	Liver
NR_003148.1.4	96	100	1.1905	N	Lung
NR_003148.1.4	103	100	0.937	T	Lung
NR_003148.1.4	23	100	0.338	N	Ovary
NR_003148.1.4	85	100	0.502	T	Ovary
NR_003148.1.4	31	100	0.664	N	Uterus
NR_003148.1.4	95	100	1.267	T	Uterus
NR_003148.1.4	85	100	15.7887	N	Kidney
NR_003148.1.4	110	100	16.5672	T	Kidney
NR_003148.1.4	69	100	17.4508	N	Pancreas
NR_003148.1.4	96	100	16.9947	T	Pancreas
NR_103461.2.1	18	100	0.595	N	Breast
NR_103461.2.1	125	100	0.888	T	Breast
NR_103461.2.1	100	100	0.894	N	Colon
NR_103461.2.1	97	100	1.123	T	Colon
NR_103461.2.1	67	100	0.853	N	Head and Neck
NR_103461.2.1	108	100	1.074	T	Head and Neck
NR_103461.2.1	160	100	0.9075	N	Liver
NR_103461.2.1	160	100	1.102	T	Liver
NR_103461.2.1	96	100	1.122	N	Lung
NR_103461.2.1	103	100	0.939	T	Lung
NR_103461.2.1	23	100	0.609	N	Ovary
NR_103461.2.1	85	100	0.645	T	Ovary
NR_103461.2.1	31	100	0.695	N	Uterus
NR_103461.2.1	95	100	1.183	T	Uterus
NR_103461.2.1	85	100	22.1795	N	Kidney
NR_103461.2.1	110	100	22.7781	T	Kidney
NR_103461.2.1	69	100	19.9524	N	Pancreas
NR_103461.2.1	96	100	20.093	T	Pancreas
NR_036542.1.1	9	50	2.794	N	Breast
NR_036542.1.1	125	100	1.006	T	Breast
NR_036542.1.1	38	38	0.9045	N	Colon
NR_036542.1.1	43	44.3299	0.972	T	Colon
NR_036542.1.1	61	91.0448	0.902	N	Head and Neck
NR_036542.1.1	97	89.8148	1.115	T	Head and Neck
NR_036542.1.1	125	78.125	1.145	N	Liver
NR_036542.1.1	125	78.125	0.961	T	Liver
NR_036542.1.1	96	100	0.9345	N	Lung
NR_036542.1.1	103	100	0.992	T	Lung
NR_036542.1.1	21	91.3043	1.089	N	Ovary
NR_036542.1.1	78	91.7647	0.989	T	Ovary
NR_036542.1.1	31	100	0.883	N	Uterus
NR_036542.1.1	95	100	1.105	T	Uterus
NR_036542.1.1	59	69.4118	13.9013	N	Kidney
NR_036542.1.1	80	72.7273	14.9826	T	Kidney
NR_036542.1.1	27	39.1304	15.3526	N	Pancreas
NR_036542.1.1	42	43.75	15.7682	T	Pancreas
