# Supplementary material for: The cryptic lncRNA-encoded microprotein TPM3P9 drives oncogenic RNA splicing and tumorigenesis
Source: Signal Transduct Target Ther. 2025 Jan 27;10:43. doi: 10.1038/s41392-025-02128-8 (PMC11770092; doi:10.1038/s41392-025-02128-8)
Supplement: Supplementary file 8 — Supplementary Data S6 [file 41392_2025_2128_MOESM8_ESM.xlsx]

## Sheet: Sheet1
Data S6. Difference analysis results in 9 cancer types (related to Supplementary Fig. 2e)
NR ID	p	logFC	NR_positive_rate	cancer type
NR_001557.1.4	0.277	0.290786	81.8182	Breast
NR_001558.1.14	0.00525	0.722545	81.8182	Breast
NR_002166.3.1	0.000517	-0.362138	100	Breast
NR_002766.2.1	0.625	0.183841	93.7063	Breast
NR_002793.1.2	0.263	0.136014	100	Breast
NR_003148.1.4	0.000951	0.477762	100	Breast
NR_003256.2.1	0.669	0.0773044	77.6224	Breast
NR_003525.3.8	5.73e-06	0.89417	58.042	Breast
NR_003528.1.2	0.00194	0.544519	65.7343	Breast
NR_003676.1.3	2.51e-05	1.96605	94.4056	Breast
NR_004845.1.1	0.000647	-0.237836	100	Breast
NR_015367.1.1	1.55e-07	0.716849	100	Breast
NR_015417.3.3	0.000892	1.14796	83.2168	Breast
NR_024320.3.1	0.00285	0.731702	94.4056	Breast
NR_024388.2.1	0.0267	0.57663	100	Breast
NR_024438.1.3	0.0264	-0.303486	94.4056	Breast
NR_026711.2.3	1.72e-09	1.44622	100	Breast
NR_026790.3.1	4.21e-09	1.63211	62.9371	Breast
NR_026827.1.3	6.23e-05	0.89016	81.8182	Breast
NR_027145.1.1	1e-10	-1.13822	100	Breast
NR_027247.3.4	4.03e-08	1.73229	100	Breast
NR_027282.1.4	1.18e-06	0.764605	100	Breast
NR_027293.1.3	6.44e-11	-1.78208	100	Breast
NR_027338.2.1	6.52e-07	1.95341	100	Breast
NR_027347.1.1	0.142	0.562332	100	Breast
NR_027428.2.3	0.0125	0.693657	76.2238	Breast
NR_027455.3.4	3.49e-10	-2.0003	94.4056	Breast
NR_027908.3.1	0.000107	1.89358	62.9371	Breast
NR_027921.3.2	0.0328	-0.185431	87.4126	Breast
NR_028104.1.1	0.00189	0.303504	100	Breast
NR_028356.1.2	9.67e-06	0.485605	100	Breast
NR_028491.1.1	2.53e-06	1.11295	94.4056	Breast
NR_029472.3.1	0.712	0.43418	65.035	Breast
NR_033243.3.2	0.0679	-0.141202	100	Breast
NR_033435.3.14	1.89e-08	1.61566	94.4056	Breast
NR_033519.3.1	2.4e-10	-1.29074	64.3357	Breast
NR_033646.3.2	4.3e-09	-1.46868	88.8112	Breast
NR_033746.2.1	0.905	0.165356	87.4126	Breast
NR_033850.1.6	3.83e-08	0.963805	100	Breast
NR_033896.2.3	0.000387	0.681235	83.2168	Breast
NR_033906.1.2	9.46e-08	1.20671	94.4056	Breast
NR_033935.3.2	0.00279	-0.514365	88.8112	Breast
NR_033942.1.1	4.64e-06	1.73859	88.1119	Breast
NR_036438.3.1	0.00198	0.347783	81.8182	Breast
NR_036505.3.6	0.0259	0.328031	88.1119	Breast
NR_036624.3.1	3.92e-07	0.834717	100	Breast
NR_036662.3.1	0.000104	2.38604	69.9301	Breast
NR_037163.1.19	0.036	-0.166643	100	Breast
NR_037163.3.1	1.49e-11	1.12487	100	Breast
NR_037188.3.1	0.000891	0.395616	100	Breast
NR_037607.1.3	0.0674	0.219391	100	Breast
NR_037644.1.2	8.4e-06	0.909559	100	Breast
NR_037644.3.1	0.000165	-0.299697	100	Breast
NR_037701.2.7	0.0476	0.109286	100	Breast
NR_037714.2.2	0.121	0.764397	94.4056	Breast
NR_037717.1.3	1.28e-05	0.431547	100	Breast
NR_037864.2.1	0.568	0.341696	76.2238	Breast
NR_037879.3.1	2.64e-05	-0.484567	100	Breast
NR_037926.1.4	2.05e-07	0.446485	100	Breast
NR_037926.2.1	0.000553	0.470261	100	Breast
NR_037928.3.1	0.21	0.373087	58.042	Breast
NR_037932.2.3	2.23e-10	-1.99427	100	Breast
NR_037945.2.1	0.553	-0.23131	100	Breast
NR_037951.1.1	0.872	0.479249	100	Breast
NR_038230.2.2	8.64e-07	2.17372	100	Breast
NR_038359.1.2	0.406	-0.571049	94.4056	Breast
NR_038911.3.2	8.5e-11	-1.97921	72.7273	Breast
NR_038925.3.18	0.00584	0.566034	100	Breast
NR_038965.1.7	4.47e-05	1.87001	60.1399	Breast
NR_040079.2.1	2.23e-05	0.803353	88.8112	Breast
NR_045058.2.3	2.32e-10	0.978195	100	Breast
NR_045105.2.2	1.33e-10	0.901023	100	Breast
NR_045494.1.1	1.04e-07	-1.05527	100	Breast
NR_045697.3.11	0.000221	-0.728804	82.5175	Breast
NR_045962.2.2	5.15e-07	1.43885	100	Breast
NR_046110.2.2	0.017	0.440174	95.8042	Breast
NR_046331.2.3	5.31e-06	-1.44361	64.3357	Breast
NR_046361.1.1	0.000267	0.432932	100	Breast
NR_047603.2.1	0.0012	-0.691865	94.4056	Breast
NR_048543.1.2	4.66e-05	1.47168	81.8182	Breast
NR_049756.3.3	1.44e-08	-0.90914	100	Breast
NR_072977.1.1	0.639	-0.00805537	94.4056	Breast
NR_073000.2.5	1.36e-05	-0.990734	67.1329	Breast
NR_073058.2.1	2.55e-09	1.03856	82.5175	Breast
NR_073102.1.4	0.000202	0.661787	82.5175	Breast
NR_073155.2.2	0.707	0.148707	94.4056	Breast
NR_073163.3.1	4.9e-06	0.532466	71.3287	Breast
NR_073405.1.3	0.0106	-0.338091	94.4056	Breast
NR_073405.3.12	6.1e-09	2.54671	59.4406	Breast
NR_073494.2.1	0.00191	1.16348	65.7343	Breast
NR_073585.1.1	3.64e-08	0.634905	100	Breast
NR_102706.2.1	0.201	-0.264664	94.4056	Breast
NR_103461.2.1	2.9e-08	0.609717	100	Breast
NR_103511.2.2	0.0185	0.266382	100	Breast
NR_103726.3.1	0.322	0.124766	74.8252	Breast
NR_103729.3.1	0.551	0.0159578	100	Breast
NR_104214.1.2	0.00295	0.590231	100	Breast
NR_104224.2.9	0.0209	0.259235	87.4126	Breast
NR_104312.2.1	0.507	0.0260927	100	Breast
NR_104486.3.10	2.07e-05	0.745637	83.2168	Breast
NR_104592.3.1	0.000111	-0.343967	100	Breast
NR_104606.2.2	3.98e-09	-2.57503	100	Breast
NR_110006.2.1	0.169	0.232985	76.2238	Breast
NR_110083.3.1	0.0129	-0.149838	100	Breast
NR_110744.2.7	7.8e-08	1.36197	88.1119	Breast
NR_110786.2.2	4.04e-06	-0.936019	59.4406	Breast
NR_110850.2.9	0.00313	-0.762428	78.3217	Breast
NR_111950.3.9	0.165	0.706727	76.2238	Breast
NR_002144.2.1	0.00126	0.650338	86.1538	Kidney
NR_003063.1.1	0.114	0.167327	100	Kidney
NR_003085.2.1	0.813	0.127841	61.0256	Kidney
NR_003148.1.4	0.00787	0.74782	100	Kidney
NR_003259.1.1	0.0574	0.160952	100	Kidney
NR_003265.2.1	1.35e-19	-1.73598	99.4872	Kidney
NR_003587.2.12	0.335	0.0484652	87.6923	Kidney
NR_024043.3.1	7.03e-29	2.49306	96.9231	Kidney
NR_024150.3.1	0.552	-0.0501986	71.7949	Kidney
NR_027145.1.1;NR_027467.1.1	1.7e-14	1.48726	90.7692	Kidney
NR_027156.2.4	0.199	0.268204	87.1795	Kidney
NR_027247.1.6	0.00168	0.915937	75.8974	Kidney
NR_029404.2.2	0.801	0.00901198	97.4359	Kidney
NR_029427.1.2	1.21e-16	-0.677282	98.9744	Kidney
NR_033436.1.1	0.0126	0.41741	92.8205	Kidney
NR_033519.3.1	9.08e-07	1.11151	70.7692	Kidney
NR_033840.1.1	9.45e-06	-0.741891	84.6154	Kidney
NR_033935.3.2	0.38	-0.0972732	64.6154	Kidney
NR_036510.1.1	0.206	0.058235	100	Kidney
NR_036542.1.1	3.37e-06	0.764389	71.2821	Kidney
NR_037607.1.3	0.301	0.0162338	100	Kidney
NR_047576.2.1	0.67	0.146928	100	Kidney
NR_072977.1.1	2.3e-13	-0.989235	91.2821	Kidney
NR_073415.3.4	0.000414	-0.385874	99.4872	Kidney
NR_103461.2.1	1.24e-13	0.621545	100	Kidney
NR_103797.1.2	0.0794	0.203032	83.5897	Kidney
NR_103997.2.1	0.000622	0.646924	88.2051	Kidney
NR_002139.3.1	1.48e-10	0.503462	58.8832	Colon
NR_002166.3.1	0.0217	0.119338	63.9594	Colon
NR_002793.1.2	0.00527	0.17638	58.8832	Colon
NR_003148.1.4	3.08e-11	0.364002	100	Colon
NR_003242.3.1	2.7e-05	2.2312	81.7259	Colon
NR_003528.2.8	0.00414	0.737081	50.2538	Colon
NR_003676.1.3	0.000123	1.08106	54.3147	Colon
NR_004845.1.1	8.75e-07	-0.416228	72.5888	Colon
NR_024320.3.1	1.75e-07	0.42446	82.2335	Colon
NR_024388.2.1	5.27e-06	0.340371	90.8629	Colon
NR_024552.3.2	4.13e-13	1.19812	86.2944	Colon
NR_026550.1.1	0.0437	-0.0529941	100	Colon
NR_026711.2.3	0.00611	-0.53316	73.0964	Colon
NR_026805.1.3	1.35e-10	0.449415	59.3909	Colon
NR_027247.3.4	2.32e-06	0.511281	100	Colon
NR_027277.3.1	6.75e-06	0.428893	59.3909	Colon
NR_027339.1.3	0.0632	-0.176239	49.7462	Colon
NR_028049.3.1	1.21e-08	0.426175	63.9594	Colon
NR_028104.1.1	0.000294	0.117255	100	Colon
NR_028356.1.2	2.11e-18	0.583156	100	Colon
NR_028491.1.1	2.12e-11	0.554726	68.5279	Colon
NR_033243.3.2	0.29	0.0259496	100	Colon
NR_033435.3.14	1.39e-27	1.24382	86.2944	Colon
NR_033646.3.2	8.31e-10	-0.569964	72.5888	Colon
NR_033746.2.1	1.36e-16	0.953467	77.1574	Colon
NR_033935.3.2	7.63e-18	-0.441254	100	Colon
NR_036624.3.1	9.91e-30	0.91828	100	Colon
NR_036637.3.1	0.157	-0.0891112	72.5888	Colon
NR_037163.1.19	0.373	0.0533737	86.802	Colon
NR_037188.3.1	1e-10	0.517544	100	Colon
NR_037644.3.1	0.445	-0.00684731	86.2944	Colon
NR_037654.1.2	5.28e-06	0.378932	54.3147	Colon
NR_037701.1.13	0.00468	0.737149	90.8629	Colon
NR_037714.2.2	0.00113	0.657518	49.7462	Colon
NR_037717.1.3	3.87e-24	0.479142	100	Colon
NR_037719.1.2	4.23e-06	-0.151944	81.7259	Colon
NR_037926.1.4	5.68e-30	0.561989	100	Colon
NR_037928.3.1	3.58e-14	-0.920787	86.2944	Colon
NR_037932.2.3	3.33e-06	-0.570877	100	Colon
NR_038164.3.4	0.33	0.0854141	58.8832	Colon
NR_038230.2.2	0.00656	0.414193	100	Colon
NR_038406.1.1	0.165	0.0708451	49.7462	Colon
NR_045033.1.1	4.43e-15	-1.06771	58.8832	Colon
NR_045058.2.3	1.38e-25	0.461771	100	Colon
NR_045105.2.2	2.17e-29	0.789918	100	Colon
NR_045277.1.2	0.00131	0.345953	72.5888	Colon
NR_045962.2.2	2.29e-11	0.490284	100	Colon
NR_046361.1.1	8.8e-27	0.553178	100	Colon
NR_047690.3.5	7.72e-10	0.574032	95.4315	Colon
NR_072977.1.1	1.94e-17	0.66194	100	Colon
NR_073405.1.3	2.68e-06	0.340702	100	Colon
NR_073565.1.1	5.96e-14	-1.60735	100	Colon
NR_073585.1.1	1.23e-24	0.374695	100	Colon
NR_103461.2.1	2.33e-10	0.308321	100	Colon
NR_103511.2.2	0.868	-0.0222554	77.1574	Colon
NR_103729.3.1	0.542	0.0403457	100	Colon
NR_103814.3.9	0.169	0.90633	82.2335	Colon
NR_104210.2.2	2.79e-12	0.973039	86.2944	Colon
NR_104214.1.2	1.86e-11	0.423364	100	Colon
NR_104312.2.1	0.000594	0.109117	100	Colon
NR_104592.3.1	0.0832	0.0979602	100	Colon
NR_110102.1.5	1.24e-07	1.31588	54.8223	Colon
NR_110493.1.12	0.197	-0.337751	58.8832	Colon
NR_110744.2.7	0.107	0.185399	82.2335	Colon
NR_111893.2.10	6.29e-08	0.634207	54.3147	Colon
NR_001446.3.1	0.0631	0.330113	78.8571	Head and Neck
NR_001557.1.4	0.124	-0.0821528	55.4286	Head and Neck
NR_001558.1.14	3.18e-08	1.24329	52	Head and Neck
NR_002166.3.1	0.00287	0.131975	88.5714	Head and Neck
NR_002182.2.1	9.53e-17	2.34778	89.7143	Head and Neck
NR_002188.3.2	0.093	0.190831	84	Head and Neck
NR_002718.3.4	1.32e-14	1.31508	77.7143	Head and Neck
NR_002793.1.2	0.00952	-0.356892	84	Head and Neck
NR_002930.2.2	1.06e-07	0.63158	50.8571	Head and Neck
NR_003148.1.4	1.16e-11	0.335339	100	Head and Neck
NR_003242.3.1	1.27e-15	3.36938	84	Head and Neck
NR_003284.1.9	7.02e-09	1.36632	57.7143	Head and Neck
NR_003494.2.3	0.000441	0.437905	59.4286	Head and Neck
NR_003500.1.2	0.000245	0.282562	84	Head and Neck
NR_003528.2.8	0.685	0.0804787	84.5714	Head and Neck
NR_003571.2.4	3.87e-06	0.417953	56.5714	Head and Neck
NR_003655.1.5	1.59e-08	-0.748182	78.8571	Head and Neck
NR_003676.1.3	5.04e-11	1.75884	70.8571	Head and Neck
NR_004845.1.1	0.666	-0.213181	84.5714	Head and Neck
NR_015367.1.1	1.22e-06	0.298856	100	Head and Neck
NR_015417.3.3	1.55e-10	0.811248	73.7143	Head and Neck
NR_015421.3.1	1.79e-18	3.29292	100	Head and Neck
NR_015424.3.2	1.09e-16	1.75222	88	Head and Neck
NR_015451.2.2	0.0672	0.266323	52	Head and Neck
NR_023361.1.3	0.0178	0.273437	62.2857	Head and Neck
NR_024007.2.3	2.1e-15	1.19622	81.7143	Head and Neck
NR_024150.3.1	0.000113	0.337021	65.7143	Head and Neck
NR_024320.3.1	5.56e-17	1.06974	85.1429	Head and Neck
NR_024388.2.1	1.34e-11	0.841926	100	Head and Neck
NR_024438.1.3	0.00231	-0.133008	100	Head and Neck
NR_024489.2.2	5.65e-13	2.31928	56.5714	Head and Neck
NR_024552.3.2	1.25e-12	1.15128	89.7143	Head and Neck
NR_024628.3.1	0.665	0.0647252	72	Head and Neck
NR_026550.1.1	1.25e-05	-0.455779	100	Head and Neck
NR_026673.2.1	8.98e-06	0.581512	77.1429	Head and Neck
NR_026711.2.3	7.73e-08	0.365994	100	Head and Neck
NR_026805.1.3	0.000551	-0.772234	57.1429	Head and Neck
NR_026827.1.3	2.87e-14	1.42156	89.7143	Head and Neck
NR_026909.3.2	0.00116	0.708439	52.5714	Head and Neck
NR_026951.1.6	2.31e-12	0.742227	59.4286	Head and Neck
NR_027000.3.6	0.0197	-0.281186	64	Head and Neck
NR_027055.1.4	2.61e-07	-1.13974	64.5714	Head and Neck
NR_027073.1.3	1.02e-13	2.2222	65.7143	Head and Neck
NR_027136.3.5	0.294	-0.0575894	81.7143	Head and Neck
NR_027145.1.1	2.13e-05	-0.321546	95.4286	Head and Neck
NR_027156.2.4	0.576	-0.0675507	54.2857	Head and Neck
NR_027247.3.4	0.278	0.107455	85.1429	Head and Neck
NR_027282.1.4	1.33e-08	0.559197	83.4286	Head and Neck
NR_027293.1.3	0.000258	-0.486514	100	Head and Neck
NR_027328.1.8	0.663	0.118194	57.7143	Head and Neck
NR_027338.2.1	2.52e-06	1.59055	66.8571	Head and Neck
NR_027339.1.3	0.161	-0.0974207	57.7143	Head and Neck
NR_027455.3.4	2.15e-06	-0.534888	57.1429	Head and Neck
NR_027921.3.2	5.92e-22	-1.0862	100	Head and Neck
NR_028049.3.1	0.605	-8.13e-05	83.4286	Head and Neck
NR_028104.1.1	2.47e-11	-0.232932	100	Head and Neck
NR_028338.1.2	1.23e-07	0.377643	100	Head and Neck
NR_028356.1.2	0.0092	0.134975	100	Head and Neck
NR_028383.1.3	0.0684	-0.138275	57.7143	Head and Neck
NR_028491.1.1	1.43e-09	0.572574	94.2857	Head and Neck
NR_029393.1.6	2.58e-08	1.47601	94.8571	Head and Neck
NR_029427.1.2	0.0313	-0.121101	68.5714	Head and Neck
NR_033243.3.2	0.0284	0.111488	100	Head and Neck
NR_033308.2.1	1.18e-16	2.37884	76.5714	Head and Neck
NR_033328.1.8	0.154	-0.132683	100	Head and Neck
NR_033344.2.2	3.89e-06	-0.337621	85.1429	Head and Neck
NR_033435.3.14	0.523	0.132919	84	Head and Neck
NR_033436.1.1	2.29e-08	0.324654	94.8571	Head and Neck
NR_033519.3.1	1.45e-10	-0.600516	79.4286	Head and Neck
NR_033646.3.2	0.175	-0.205977	100	Head and Neck
NR_033649.1.1	6.86e-09	0.695189	65.1429	Head and Neck
NR_033649.2.1	2.85e-13	0.581951	80	Head and Neck
NR_033746.2.1	0.00155	-0.588135	94.8571	Head and Neck
NR_033787.3.1	9.16e-18	3.6125	73.1429	Head and Neck
NR_033840.1.1	0.00405	-0.604765	75.4286	Head and Neck
NR_033850.1.6	1.36e-08	0.376132	94.2857	Head and Neck
NR_033854.3.2	5.36e-08	2.08398	56.5714	Head and Neck
NR_033896.2.3	0.00152	-0.452158	80	Head and Neck
NR_033906.1.2	4.85e-08	0.735166	70.8571	Head and Neck
NR_033935.3.2	1.81e-11	-0.779234	78.8571	Head and Neck
NR_033942.1.1	0.555	0.0978932	83.4286	Head and Neck
NR_036438.3.1	0.175	-0.192643	67.4286	Head and Neck
NR_036461.1.1	0.349	-0.31585	62.8571	Head and Neck
NR_036505.3.6	4.49e-06	0.362492	78.8571	Head and Neck
NR_036542.1.1	1.33e-07	0.302913	90.2857	Head and Neck
NR_036624.3.1	0.174	-0.180401	100	Head and Neck
NR_036640.2.1	0.00075	0.361158	72.5714	Head and Neck
NR_036678.1.6	4.16e-06	0.559037	53.1429	Head and Neck
NR_037163.1.19	1.77e-10	0.576213	90.2857	Head and Neck
NR_037163.3.1	2.09e-05	0.286906	100	Head and Neck
NR_037188.3.1	1.23e-11	0.641769	100	Head and Neck
NR_037607.1.3	0.105	-0.1314	94.8571	Head and Neck
NR_037644.1.2	0.984	0.117271	100	Head and Neck
NR_037644.3.1	5.07e-07	-0.266216	100	Head and Neck
NR_037649.1.2	0.623	0.190059	56.5714	Head and Neck
NR_037654.1.2	0.00696	0.216977	73.1429	Head and Neck
NR_037709.2.2	0.000219	-0.28024	59.4286	Head and Neck
NR_037713.3.2	0.179	0.0950705	94.8571	Head and Neck
NR_037717.1.3	3.21e-06	0.334511	100	Head and Neck
NR_037718.3.2	2.66e-11	0.768058	73.1429	Head and Neck
NR_037719.1.2	4.07e-09	0.317981	100	Head and Neck
NR_037804.2.12	1.27e-07	1.50914	56	Head and Neck
NR_037840.2.1	0.000143	0.325637	73.7143	Head and Neck
NR_037846.3.1	0.0733	-1.02657	94.8571	Head and Neck
NR_037879.3.1	0.00296	0.256206	100	Head and Neck
NR_037893.2.1	2.39e-15	2.67507	67.4286	Head and Neck
NR_037918.3.2	0.04	-3.08216	58.8571	Head and Neck
NR_037926.1.4	4.55e-18	0.507436	100	Head and Neck
NR_037926.2.1	8.66e-17	0.555847	100	Head and Neck
NR_037932.2.3	1.06e-12	-1.01232	100	Head and Neck
NR_037945.2.1	0.00161	0.159661	100	Head and Neck
NR_037949.3.2	0.000266	0.520846	78.8571	Head and Neck
NR_037951.1.1	0.00698	-0.158253	97.7143	Head and Neck
NR_038164.3.4	1.33e-08	0.934973	94.2857	Head and Neck
NR_038230.2.2	2.97e-05	0.809778	94.8571	Head and Neck
NR_038359.1.2	6.03e-05	-0.455965	52	Head and Neck
NR_038925.3.18	1.43e-20	1.05871	94.8571	Head and Neck
NR_040017.1.2	1.08e-09	1.83697	58.8571	Head and Neck
NR_040022.1.11	0.432	-0.220163	89.1429	Head and Neck
NR_045058.2.3	9.04e-07	0.30313	100	Head and Neck
NR_045105.2.2	5.12e-19	0.547998	100	Head and Neck
NR_045204.2.1	0.888	-0.130673	85.7143	Head and Neck
NR_045387.3.2	8.98e-22	1.38108	79.4286	Head and Neck
NR_045494.1.1	3.06e-14	-0.961991	100	Head and Neck
NR_045564.3.2	9.35e-22	0.642341	94.8571	Head and Neck
NR_045697.3.11	1.67e-12	-1.51815	80.5714	Head and Neck
NR_045962.2.2	0.832	-0.091164	100	Head and Neck
NR_046097.2.5	1.21e-14	1.02113	72.5714	Head and Neck
NR_046110.2.2	0.753	0.0139144	68.5714	Head and Neck
NR_046361.1.1	1.48e-24	0.86981	100	Head and Neck
NR_047527.2.1	0.223	0.119067	66.2857	Head and Neck
NR_048543.1.2	1.61e-05	0.987326	69.7143	Head and Neck
NR_048564.2.2	5.16e-14	2.92464	53.7143	Head and Neck
NR_049756.3.3	2.42e-07	-0.506088	74.2857	Head and Neck
NR_049759.3.1	1.64e-05	0.359477	72.5714	Head and Neck
NR_072977.1.1	0.285	0.101719	100	Head and Neck
NR_072994.3.8	1.68e-06	0.580948	68.5714	Head and Neck
NR_073058.2.1	1e-12	1.39111	62.2857	Head and Neck
NR_073155.2.2	3.96e-12	0.732027	84	Head and Neck
NR_073163.3.1	0.0491	-0.120687	56.5714	Head and Neck
NR_073405.1.3	0.989	0.0499528	100	Head and Neck
NR_073495.3.3	0.514	-0.0275779	61.7143	Head and Neck
NR_073570.3.2	9.61e-10	-1.22317	60	Head and Neck
NR_073585.1.1	0.00248	0.14015	100	Head and Neck
NR_102739.2.1	7.21e-11	1.11788	62.2857	Head and Neck
NR_103461.2.1	1.18e-09	0.369162	100	Head and Neck
NR_103509.3.3	1.59e-07	0.762068	61.7143	Head and Neck
NR_103511.2.2	0.619	0.0618607	100	Head and Neck
NR_103534.1.2	5.54e-19	3.48027	81.7143	Head and Neck
NR_103726.3.1	0.0017	0.256222	73.7143	Head and Neck
NR_103729.3.1	0.941	0.125805	100	Head and Neck
NR_103797.1.2	0.181	-0.0564423	100	Head and Neck
NR_103810.2.3	1.83e-09	1.88378	76.5714	Head and Neck
NR_103814.3.9	1.23e-10	1.63834	86.8571	Head and Neck
NR_104171.1.3	2.06e-09	1.85017	61.1429	Head and Neck
NR_104214.1.2	2.85e-09	0.363521	100	Head and Neck
NR_104222.2.5	8.75e-08	0.586123	62.8571	Head and Neck
NR_104312.2.1	3.41e-10	0.421867	100	Head and Neck
NR_104343.1.1	0.536	0.317454	52.5714	Head and Neck
NR_104359.3.2	0.000516	-0.368287	59.4286	Head and Neck
NR_104592.3.1	1.98e-22	-0.953448	100	Head and Neck
NR_104606.2.2	0.0931	-0.124659	100	Head and Neck
NR_109915.2.1	1.41e-08	1.87454	69.1429	Head and Neck
NR_109994.2.5	4.55e-09	1.18294	79.4286	Head and Neck
NR_110083.3.1	5.03e-08	0.267259	100	Head and Neck
NR_110102.1.5	7.72e-13	2.71085	57.7143	Head and Neck
NR_110493.1.12	3.34e-09	0.615832	66.8571	Head and Neck
NR_110744.2.7	0.17	-0.0672742	66.8571	Head and Neck
NR_110786.2.2	6.19e-13	-1.76977	56	Head and Neck
NR_111950.3.9	0.155	-0.276549	56.5714	Head and Neck
NR_117091.3.8	6.29e-12	0.879457	56.5714	Head and Neck
NR_120453.2.3	0.156	-0.121988	53.7143	Head and Neck
NR_001278.3.1	5.07e-07	-1.88798	62.5	Liver
NR_002166.3.1	0.271	-0.0307572	100	Liver
NR_002826.2.1	0.00164	0.160866	93.75	Liver
NR_003148.1.4	6.73e-16	0.344067	100	Liver
NR_003276.2.1	2.38e-24	-0.775263	100	Liver
NR_003284.3.5	0.0106	0.10053	53.125	Liver
NR_003528.2.8	1.42e-07	-0.331928	56.25	Liver
NR_015439.2.5	2.1e-14	0.567963	75	Liver
NR_024080.3.1	1.25e-08	0.352539	84.375	Liver
NR_024150.3.1	0.245	0.215655	90.625	Liver
NR_024320.3.1	1.48e-20	0.591284	96.875	Liver
NR_024388.2.1	6.33e-07	0.226551	84.375	Liver
NR_024552.3.2	8.74e-07	-0.400062	56.25	Liver
NR_026550.1.1	7.47e-31	-0.577369	100	Liver
NR_026805.1.3	4.28e-16	0.500667	59.375	Liver
NR_026832.2.10	4.18e-06	0.301146	93.75	Liver
NR_026879.2.1	7.56e-09	-0.278367	68.75	Liver
NR_026909.3.2	9.37e-10	-0.201904	96.875	Liver
NR_027247.3.4	0.0542	0.0596291	84.375	Liver
NR_027489.3.1	2.8e-08	0.394879	53.125	Liver
NR_028049.3.1	5.89e-11	0.373922	90.625	Liver
NR_028104.1.1	0.0477	0.121684	100	Liver
NR_028356.1.2	1.26e-35	0.635846	100	Liver
NR_028383.1.3	1.97e-31	-1.43001	78.125	Liver
NR_028491.1.1	1.11e-18	0.386122	100	Liver
NR_028502.2.2	0.0586	-0.0640515	56.25	Liver
NR_029427.1.2	0.00518	-0.106232	65.625	Liver
NR_033243.3.2	0.000181	0.154175	100	Liver
NR_033380.1.5	0.0489	-0.0134418	53.125	Liver
NR_033435.3.14	5.68e-36	0.899446	100	Liver
NR_033519.3.1	3.14e-34	-0.770219	93.75	Liver
NR_033646.3.2	2.89e-06	-0.141695	78.125	Liver
NR_033649.2.1	4.92e-22	0.519894	81.25	Liver
NR_033805.1.14	0.0921	0.134998	53.125	Liver
NR_033807.1.9	5.92e-26	-0.836614	100	Liver
NR_034022.3.31	4.56e-06	-0.159954	71.875	Liver
NR_034120.1.3	0.000129	0.226371	65.625	Liver
NR_036447.3.5	5.75e-33	-1.26089	90.625	Liver
NR_036542.1.1	2.95e-05	-0.139215	78.125	Liver
NR_036624.3.1	5.3e-26	0.469499	100	Liver
NR_036640.2.1	9.01e-13	0.413385	93.75	Liver
NR_036651.2.1	0.224	-0.0124115	71.875	Liver
NR_037163.3.1	4.7e-27	0.637291	65.625	Liver
NR_037188.3.1	3.58e-17	0.524126	100	Liver
NR_037573.1.9	0.000696	0.152742	87.5	Liver
NR_037607.1.3	1.35e-14	0.383301	93.75	Liver
NR_037644.1.2	0.565	0.164796	96.875	Liver
NR_037644.3.1	2.64e-05	0.185173	96.875	Liver
NR_037649.1.2	3.95e-13	0.586054	59.375	Liver
NR_037654.1.2	1.87e-25	-0.533005	100	Liver
NR_037713.3.2	1.27e-08	0.399555	90.625	Liver
NR_037717.1.3	0.00941	0.321402	100	Liver
NR_037719.1.2	2.81e-16	-0.263459	93.75	Liver
NR_037804.2.19	1.2e-19	-0.967352	53.125	Liver
NR_037879.3.1	5.3e-23	0.443661	100	Liver
NR_037926.1.4	4.34e-12	0.19332	100	Liver
NR_037927.1.1	0.122	0.09668	90.625	Liver
NR_037932.2.3	0.00196	0.260653	100	Liver
NR_037951.3.1	2.18e-05	0.0495591	87.5	Liver
NR_038230.2.2	8.74e-30	1.19495	87.5	Liver
NR_038406.1.1	1.74e-18	-0.540788	62.5	Liver
NR_039981.1.4	1.3e-48	1.26129	100	Liver
NR_040016.1.1	7.06e-14	0.509786	71.875	Liver
NR_040022.1.11	2.9e-17	-0.652742	62.5	Liver
NR_040448.1.2	3.86e-05	-0.142455	65.625	Liver
NR_045058.2.3	3.08e-43	0.635377	100	Liver
NR_045105.2.2	1.31e-20	0.315868	100	Liver
NR_045564.3.2	7.03e-08	0.244087	81.25	Liver
NR_045962.2.2	1.37e-08	-0.245958	100	Liver
NR_046361.1.1	2.69e-16	0.451171	100	Liver
NR_047484.2.1	1.53e-06	0.313144	59.375	Liver
NR_047576.2.1	1.7e-11	-0.28917	96.875	Liver
NR_047661.3.2	3.89e-28	-1.16127	96.875	Liver
NR_049756.3.3	2.28e-05	0.297004	90.625	Liver
NR_072977.1.1	7.16e-15	0.43165	100	Liver
NR_072994.2.1	3.28e-36	0.925022	81.25	Liver
NR_073405.3.13	2.38e-07	0.564624	53.125	Liver
NR_073565.1.1	0.00207	-0.280146	78.125	Liver
NR_073585.1.1	4.89e-13	0.191941	100	Liver
NR_073590.3.1	0.606	-0.00671724	78.125	Liver
NR_103461.2.1	2.29e-22	0.276809	100	Liver
NR_103511.2.2	0.000722	0.17657	100	Liver
NR_103729.3.1	7.96e-11	0.533443	100	Liver
NR_103797.1.2	2.29e-16	0.495347	84.375	Liver
NR_103855.3.1	5.48e-11	-1.07272	53.125	Liver
NR_104214.1.2	0.0331	0.0431188	87.5	Liver
NR_104235.3.2	0.595	0.174874	71.875	Liver
NR_104312.2.1	0.0119	0.078386	100	Liver
NR_104592.3.1	5.73e-26	-0.647154	100	Liver
NR_109914.3.1	0.45	0.339477	90.625	Liver
NR_111973.2.3	0.00943	0.169589	65.625	Liver
NR_001446.3.1	1.09e-11	-0.950345	65.8291	Lung
NR_002166.3.1	2.22e-15	-0.373688	100	Lung
NR_002188.3.2	3.59e-13	0.882193	62.3116	Lung
NR_002728.2.180	0.148	-0.253645	58.794	Lung
NR_002793.1.2	0.00351	0.180479	76.3819	Lung
NR_003085.2.1	1.6e-13	0.963745	56.7839	Lung
NR_003148.1.4	6.65e-21	-0.343192	100	Lung
NR_003242.3.1	0.532	0.600229	80.402	Lung
NR_003500.1.2	4.77e-14	0.862328	66.3317	Lung
NR_003676.1.3	1.18e-10	1.14827	90.4523	Lung
NR_004845.1.1	0.00053	0.0431192	90.4523	Lung
NR_015367.1.1	6.77e-08	0.226341	100	Lung
NR_023312.1.2	0.153	0.111974	70.8543	Lung
NR_023382.1.1	0.8	0.304051	65.8291	Lung
NR_023383.3.1	3.63e-09	0.875701	70.8543	Lung
NR_024116.1.2	6.46e-09	1.31367	66.8342	Lung
NR_024150.3.1	0.0524	-0.0714283	89.9497	Lung
NR_024158.1.1	0.456	0.0330262	52.2613	Lung
NR_024320.3.1	0.621	-0.00452534	85.4271	Lung
NR_024388.2.1	4.42e-24	0.959427	100	Lung
NR_024438.1.3	4.66e-15	-0.490012	100	Lung
NR_024451.1.7	0.122	-0.055994	53.7688	Lung
NR_024489.2.2	3.07e-12	1.16009	52.2613	Lung
NR_026550.1.1	0.0243	-0.0920313	100	Lung
NR_026580.3.7	0.000548	-0.0946194	56.2814	Lung
NR_026909.3.2	0.000119	0.107938	100	Lung
NR_027018.1.1	0.000213	0.310676	71.8593	Lung
NR_027073.2.2	0.000317	-0.402075	75.8794	Lung
NR_027145.1.1	1.21e-33	-1.72178	100	Lung
NR_027156.2.4	8.01e-12	-0.508458	66.3317	Lung
NR_027237.2.2	0.941	0.0521083	71.3568	Lung
NR_027247.3.4	2.49e-15	0.611198	81.407	Lung
NR_027257.3.1	0.00755	-0.16208	70.8543	Lung
NR_027282.1.4	0.336	-0.0960652	61.809	Lung
NR_027338.2.1	4.63e-21	1.75914	100	Lung
NR_027455.3.4	2.15e-06	-0.420279	90.9548	Lung
NR_027489.3.1	0.731	0.0582097	65.8291	Lung
NR_027634.3.5	0.00771	-0.279615	71.8593	Lung
NR_028049.3.1	1.97e-14	0.367709	100	Lung
NR_028104.1.1	2.72e-08	-0.153724	100	Lung
NR_028338.1.2	0.622	-0.00426721	100	Lung
NR_028350.1.4	1.31e-08	-0.496405	65.8291	Lung
NR_028356.1.2	2.33e-15	0.389519	100	Lung
NR_028383.1.3	1.25e-07	-0.336171	76.3819	Lung
NR_028476.3.1	0.000291	-0.41798	57.2864	Lung
NR_028491.1.1	1.06e-06	-0.257593	100	Lung
NR_029427.1.2	1.64e-23	-0.540144	94.9749	Lung
NR_033243.3.2	0.979	0.030251	100	Lung
NR_033308.2.1	0.75	0.691031	56.7839	Lung
NR_033322.1.4	0.0629	-0.146351	57.2864	Lung
NR_033435.3.14	5.13e-20	1.20475	94.9749	Lung
NR_033436.1.1	2.76e-20	0.526428	100	Lung
NR_033519.3.1	1.23e-30	-1.31222	94.9749	Lung
NR_033646.3.2	4.87e-09	-0.516739	84.9246	Lung
NR_033649.1.1	0.68	0.0656517	62.3116	Lung
NR_033649.2.1	1.64e-08	0.356361	89.9497	Lung
NR_033746.2.1	4.41e-25	-1.54297	76.8844	Lung
NR_033850.1.6	1.71e-09	0.382076	53.2663	Lung
NR_033896.2.3	0.0465	0.179191	57.2864	Lung
NR_033935.3.2	1.84e-23	-0.505663	100	Lung
NR_033942.1.1	2.02e-13	1.15844	89.9497	Lung
NR_034035.3.2	5.99e-06	0.496145	57.7889	Lung
NR_036438.3.3	1.54e-06	-0.484014	67.3367	Lung
NR_036542.1.1	0.0702	-0.0655853	100	Lung
NR_036624.3.1	2.77e-19	0.534102	100	Lung
NR_036640.2.1	1.25e-11	0.490973	62.8141	Lung
NR_037163.1.19	0.00944	0.174488	85.9296	Lung
NR_037163.3.1	3.14e-22	0.492771	100	Lung
NR_037188.3.1	8.79e-10	0.448248	100	Lung
NR_037607.1.3	2.42e-19	0.471624	95.4774	Lung
NR_037623.1.2	9.5e-09	-1.05144	56.7839	Lung
NR_037644.1.2	0.661	0.107731	100	Lung
NR_037644.3.1	1.85e-29	-0.36729	100	Lung
NR_037654.1.2	0.00278	0.17784	76.3819	Lung
NR_037713.3.2	3.03e-19	0.462326	100	Lung
NR_037717.1.3	0.4	0.00767727	100	Lung
NR_037719.1.2	2.71e-05	-0.147288	100	Lung
NR_037867.1.8	0.00865	0.501199	51.2563	Lung
NR_037879.3.1	6.8e-10	0.461334	100	Lung
NR_037926.1.4	1.95e-33	0.599078	100	Lung
NR_037932.2.3	2.95e-28	-1.54758	100	Lung
NR_037941.2.1	0.198	-0.138253	55.7789	Lung
NR_037949.3.2	0.172	-0.00354351	100	Lung
NR_038164.3.4	5.19e-09	-0.387522	57.2864	Lung
NR_038230.2.2	0.933	0.0587056	70.8543	Lung
NR_038888.1.7	1.02e-15	1.01397	94.9749	Lung
NR_038991.1.9	0.000455	-0.694002	71.3568	Lung
NR_040022.1.11	5.44e-07	-0.345123	70.3518	Lung
NR_040053.1.10	0.0572	0.719415	75.3769	Lung
NR_040448.1.2	1.22e-07	-0.306125	94.9749	Lung
NR_045033.1.1	3.37e-07	-1.19655	56.7839	Lung
NR_045058.2.3	4.12e-31	0.546007	100	Lung
NR_045105.2.2	1.98e-31	0.819468	95.4774	Lung
NR_045417.1.1	6.78e-08	-0.382672	56.7839	Lung
NR_045564.3.2	1.53e-23	0.413046	89.9497	Lung
NR_045962.2.2	1.26e-05	0.441479	100	Lung
NR_046110.2.2	0.141	0.0717805	56.7839	Lung
NR_046347.1.1	0.000196	-0.201197	53.2663	Lung
NR_046361.1.1	1.4e-09	0.196712	100	Lung
NR_047576.2.1	0.0397	0.266228	71.3568	Lung
NR_049756.3.3	0.0297	0.15721	90.4523	Lung
NR_072977.1.1	7.45e-28	0.855945	100	Lung
NR_073000.2.5	5.33e-16	-1.17514	86.4322	Lung
NR_073058.2.1	9.8e-11	0.611079	62.3116	Lung
NR_073155.2.2	1.12e-05	0.385633	61.809	Lung
NR_073179.1.2	0.222	0.237698	71.8593	Lung
NR_073405.1.3	0.616	0.144705	67.3367	Lung
NR_073495.3.3	0.000146	-0.137581	95.9799	Lung
NR_073517.1.4	4.3e-07	0.383018	71.3568	Lung
NR_073585.1.1	5.11e-29	0.394519	100	Lung
NR_102706.2.1	1.59e-17	-0.51724	100	Lung
NR_102751.2.3	0.349	0.446226	56.2814	Lung
NR_103461.2.1	3.74e-11	-0.240244	100	Lung
NR_103509.3.3	8.38e-06	0.936929	75.8794	Lung
NR_103511.2.2	1.91e-23	-0.457597	100	Lung
NR_103553.3.10	2.61e-16	0.852383	72.3618	Lung
NR_103726.3.1	4.81e-10	0.404924	91.4573	Lung
NR_103729.3.1	5.61e-26	0.822478	100	Lung
NR_103731.3.1	0.0634	-0.164877	52.7638	Lung
NR_103797.1.2	4.66e-05	0.115679	100	Lung
NR_103814.3.9	0.151	0.338317	58.2915	Lung
NR_104210.2.2	0.000245	0.509717	56.7839	Lung
NR_104214.1.2	1.16e-16	0.702174	100	Lung
NR_104312.2.1	2.32e-05	-0.121458	100	Lung
NR_104343.1.1	4.36e-22	2.65731	95.9799	Lung
NR_104592.3.1	0.000276	-0.126203	100	Lung
NR_104606.2.2	1.81e-14	-0.695825	76.8844	Lung
NR_109994.2.5	6.69e-20	1.62946	62.3116	Lung
NR_110006.2.1	0.000255	0.247581	91.4573	Lung
NR_110083.3.1	0.0539	-0.0425543	100	Lung
NR_110102.1.5	3.42e-08	-0.442127	80.9045	Lung
NR_110296.1.1	1.87e-30	1.62575	94.9749	Lung
NR_110493.1.12	5.15e-13	0.532552	71.8593	Lung
NR_110744.2.7	0.0877	0.1964	62.3116	Lung
NR_110850.2.9	0.00768	0.815403	86.4322	Lung
NR_001446.3.1	0.509	0.119079	100	Ovary
NR_002139.3.1	0.0274	0.261202	76.8519	Ovary
NR_002166.3.1	0.0227	0.453103	53.7037	Ovary
NR_003148.1.4	0.267	0.582669	100	Ovary
NR_004845.1.1	0.0905	-0.6373	75.9259	Ovary
NR_015367.1.1	2.35e-09	1.11958	91.6667	Ovary
NR_015451.2.2	0.00138	0.203481	75	Ovary
NR_026844.2.5	0.142	0.381752	61.1111	Ovary
NR_026909.3.2	0.00323	-0.519893	52.7778	Ovary
NR_027145.1.1	0.000222	-0.380391	100	Ovary
NR_027156.2.4	8.07e-08	1.27125	100	Ovary
NR_027237.2.2	0.541	-0.605436	54.6296	Ovary
NR_027489.3.1	0.772	0.209725	61.1111	Ovary
NR_027921.3.2	1.2e-05	-0.85572	91.6667	Ovary
NR_028049.3.1	0.228	-0.15415	84.2593	Ovary
NR_028104.1.1	0.00882	0.279981	100	Ovary
NR_028334.1.3	0.551	0.0507467	61.1111	Ovary
NR_028356.1.2	0.0343	0.0496608	100	Ovary
NR_028491.1.1	1.96e-05	-0.976244	85.1852	Ovary
NR_030740.3.6	0.96	0.0175428	92.5926	Ovary
NR_033243.3.2	0.356	-0.344273	76.8519	Ovary
NR_033416.2.5	1.6e-05	0.755535	100	Ovary
NR_033436.1.1	0.0276	0.211389	54.6296	Ovary
NR_033649.1.1	0.606	0.0465948	92.5926	Ovary
NR_033710.2.16	0.0582	0.19892	52.7778	Ovary
NR_034053.1.3	0.293	-0.0817229	85.1852	Ovary
NR_036542.1.1	0.323	-0.197767	91.6667	Ovary
NR_036624.3.1	1.87e-07	0.587289	100	Ovary
NR_036640.2.1	0.73	-0.226052	53.7037	Ovary
NR_037161.1.2	0.178	0.132551	68.5185	Ovary
NR_037163.3.1	4.08e-10	1.0737	100	Ovary
NR_037188.3.1	0.205	0.247276	100	Ovary
NR_037611.1.3	0.626	-0.0498927	100	Ovary
NR_037644.1.2	0.923	0.0118874	69.4444	Ovary
NR_037644.3.1	0.808	0.0446921	76.8519	Ovary
NR_037654.1.2	0.00015	0.565093	91.6667	Ovary
NR_037670.1.1	0.969	-0.018052	53.7037	Ovary
NR_037717.1.3	3.15e-07	0.806658	100	Ovary
NR_037926.1.4	0.0439	0.296956	100	Ovary
NR_037926.2.1	0.0234	0.38031	84.2593	Ovary
NR_037932.2.3	0.152	-0.267489	100	Ovary
NR_037945.2.1	0.0439	0.227545	100	Ovary
NR_037951.1.1	0.316	0.0204665	100	Ovary
NR_038359.1.2	0.0443	0.423971	85.1852	Ovary
NR_040104.3.2	3.7e-05	-0.862195	92.5926	Ovary
NR_040113.1.2	2.89e-07	1.16936	60.1852	Ovary
NR_045058.2.3	3.63e-08	0.61308	100	Ovary
NR_045105.2.2	0.0181	0.365804	68.5185	Ovary
NR_045286.2.1	0.000277	-0.921315	53.7037	Ovary
NR_045417.1.1	6.22e-07	-1.05267	54.6296	Ovary
NR_045494.1.1	0.634	-0.260609	100	Ovary
NR_045515.1.1	0.925	-0.132071	100	Ovary
NR_045564.3.2	0.0336	0.164864	62.037	Ovary
NR_045566.3.1	0.74	-0.113481	84.2593	Ovary
NR_045789.2.2	5.82e-09	1.32518	53.7037	Ovary
NR_045962.2.2	1.71e-05	0.624588	100	Ovary
NR_046213.1.1	0.000489	0.774312	53.7037	Ovary
NR_046361.1.1	0.0753	-0.212505	100	Ovary
NR_047576.2.1	0.98	-0.469152	91.6667	Ovary
NR_047690.3.5	4.15e-06	0.628973	77.7778	Ovary
NR_049759.3.1	0.00217	-0.280286	100	Ovary
NR_073484.3.1	5.43e-11	1.34077	92.5926	Ovary
NR_073495.3.3	0.118	0.208185	62.037	Ovary
NR_073585.1.1	0.173	0.0828384	100	Ovary
NR_077225.1.6	0.302	0.128515	100	Ovary
NR_103461.2.1	0.834	0.0143587	100	Ovary
NR_103729.3.1	0.807	-0.377954	84.2593	Ovary
NR_104162.2.3	0.379	-0.248846	61.1111	Ovary
NR_104219.3.1	6e-11	0.983291	100	Ovary
NR_104312.2.1	0.00289	0.409789	100	Ovary
NR_104423.3.2	0.479	-0.278234	84.2593	Ovary
NR_104471.3.2	0.00544	0.31879	92.5926	Ovary
NR_104592.3.1	0.00764	0.685549	100	Ovary
NR_110006.2.1	0.243	-0.160801	92.5926	Ovary
NR_110083.3.1	0.129	-0.211616	76.8519	Ovary
NR_110102.1.5	0.0143	-0.855593	61.1111	Ovary
NR_111944.3.1	4.89e-05	0.819724	85.1852	Ovary
NR_003148.1.4	0.000748	-0.391705	100	Pancreas
NR_004845.1.1	1.76e-06	1.66249	66.0606	Pancreas
NR_024389.1.12	1.77e-08	0.936462	58.1818	Pancreas
NR_026673.2.1	1.27e-14	-2.71338	83.6364	Pancreas
NR_027145.1.1;NR_027467.1.1	0.0553	-0.452535	96.3636	Pancreas
NR_027247.1.6	0.000979	-0.716682	89.0909	Pancreas
NR_027282.2.1	0.654	0.0020354	81.2121	Pancreas
NR_027713.1.1	4.55e-06	-1.65778	80	Pancreas
NR_028492.3.1	0.0182	0.810362	69.697	Pancreas
NR_033250.3.1	0.119	-0.704879	54.5455	Pancreas
NR_033290.1.1	0.0248	-0.155715	61.8182	Pancreas
NR_033796.2.1	0.475	0.00563623	94.5455	Pancreas
NR_033840.1.1	0.00434	-1.28575	97.5758	Pancreas
NR_033935.3.2	0.197	-0.240423	60.6061	Pancreas
NR_036542.3.1	9.54e-06	-0.800571	67.8788	Pancreas
NR_037927.1.1	5.18e-11	-1.46798	100	Pancreas
NR_040662.3.3	0.00316	0.461696	76.9697	Pancreas
NR_045564.3.2	0.00135	-0.734553	90.303	Pancreas
NR_103461.2.1	0.755	-0.285791	100	Pancreas
NR_103797.1.2	0.0461	-0.242203	64.2424	Pancreas
NR_001557.1.4	5.59e-06	0.605276	78.5714	Uterus
NR_001558.1.14	0.534	0.340286	61.9048	Uterus
NR_002161.3.1	5.61e-11	2.59641	74.6032	Uterus
NR_002166.3.1	1.43e-06	0.296973	100	Uterus
NR_002188.3.2	0.9	0.146064	75.3968	Uterus
NR_002722.2.8	0.895	0.358812	67.4603	Uterus
NR_003148.1.4	1.42e-15	0.890733	100	Uterus
NR_003242.3.1	2.75e-06	3.03768	78.5714	Uterus
NR_003255.2.80	1.71e-08	2.65763	69.0476	Uterus
NR_003528.2.8	0.363	0.182014	77.7778	Uterus
NR_003676.1.3	3.03e-06	1.56187	70.6349	Uterus
NR_003699.2.1	1.83e-07	1.33584	51.5873	Uterus
NR_004845.1.1	0.000409	-0.646307	80.9524	Uterus
NR_015367.1.1	0.47	0.0952049	100	Uterus
NR_015417.3.3	1.96e-07	0.627425	61.9048	Uterus
NR_015451.2.2	0.73	0.054147	60.3175	Uterus
NR_016021.2.11	1.19e-06	2.28112	53.9683	Uterus
NR_023361.1.3	0.0241	1.82811	54.7619	Uterus
NR_024080.3.1	0.767	0.350431	64.2857	Uterus
NR_024116.1.2	2.17e-11	2.42544	85.7143	Uterus
NR_024150.3.1	6.54e-06	0.577187	80.1587	Uterus
NR_024320.3.1	9.34e-10	0.926329	100	Uterus
NR_024388.2.1	8.66e-14	0.990205	100	Uterus
NR_024438.1.3	1.46e-05	-0.392885	85.7143	Uterus
NR_024451.1.7	0.135	0.111587	70.6349	Uterus
NR_024489.2.2	4.91e-11	1.5382	79.3651	Uterus
NR_024628.3.1	0.0666	0.212984	80.9524	Uterus
NR_026550.1.1	0.00109	0.437195	100	Uterus
NR_026580.3.7	0.00192	1.58291	64.2857	Uterus
NR_026673.2.1	0.336	0.397921	92.8571	Uterus
NR_026711.2.3	0.0021	0.17463	100	Uterus
NR_026752.1.1	0.197	-0.117762	63.4921	Uterus
NR_026827.1.3	9.16e-07	0.997244	59.5238	Uterus
NR_026909.3.2	0.000325	0.312989	82.5397	Uterus
NR_026916.2.1	0.484	-0.194179	61.1111	Uterus
NR_026961.1.8	0.175	-0.00458835	100	Uterus
NR_027040.2.1	1.01e-05	-1.35963	54.7619	Uterus
NR_027136.3.5	3.84e-14	-1.37038	80.9524	Uterus
NR_027145.1.1	0.365	0.0595557	100	Uterus
NR_027232.2.1	0.00051	1.13049	69.0476	Uterus
NR_027237.2.2	0.884	0.19464	72.2222	Uterus
NR_027247.1.6	1.8e-13	-1.29095	84.9206	Uterus
NR_027247.3.4	0.102	0.144252	100	Uterus
NR_027251.3.1	0.000397	2.14813	52.381	Uterus
NR_027257.3.1	3.41e-06	0.998916	61.9048	Uterus
NR_027282.1.4	0.289	0.189115	67.4603	Uterus
NR_027293.1.3	0.000545	-0.805548	65.0794	Uterus
NR_027328.1.8	6.48e-15	1.69143	100	Uterus
NR_027338.2.1	2.63e-12	2.08435	93.6508	Uterus
NR_027406.2.3	6.07e-05	1.00461	66.6667	Uterus
NR_027408.3.2	1.13e-11	1.18175	100	Uterus
NR_027455.3.4	8.74e-06	-0.53049	92.8571	Uterus
NR_027489.3.1	0.354	0.127746	96.0317	Uterus
NR_027673.3.5	0.515	0.112119	52.381	Uterus
NR_027921.3.2	4.89e-08	-1.33052	61.1111	Uterus
NR_028049.3.1	3.46e-08	0.57363	92.8571	Uterus
NR_028058.2.1	5.06e-06	0.838369	55.5556	Uterus
NR_028104.1.1	0.000212	0.233179	100	Uterus
NR_028338.1.2	1.32e-07	0.45563	100	Uterus
NR_028350.1.4	0.00035	-0.356579	59.5238	Uterus
NR_028356.1.2	5.46e-10	0.531783	100	Uterus
NR_028491.1.1	6.13e-12	1.37469	100	Uterus
NR_029427.1.2	6.88e-07	-0.214348	100	Uterus
NR_029472.3.1	3.68e-11	2.19303	86.5079	Uterus
NR_033243.3.2	0.03	0.115139	100	Uterus
NR_033308.2.1	0.000408	0.985771	72.2222	Uterus
NR_033328.1.8	0.0143	1.00836	58.7302	Uterus
NR_033427.3.5	0.444	-0.0554281	71.4286	Uterus
NR_033435.3.14	2.75e-12	0.950914	100	Uterus
NR_033436.1.1	3.92e-11	0.552222	80.9524	Uterus
NR_033519.3.1	1.36e-11	-1.41693	73.0159	Uterus
NR_033646.3.2	2.17e-06	-0.560894	95.2381	Uterus
NR_033649.2.1	0.000459	0.190214	73.0159	Uterus
NR_033663.2.1	0.0191	-0.272349	69.8413	Uterus
NR_033738.2.14	2.32e-09	1.83583	57.1429	Uterus
NR_033746.2.1	9.29e-12	-1.1556	100	Uterus
NR_033840.1.1	1.21e-14	-1.19225	80.9524	Uterus
NR_033850.1.6	0.0207	0.131628	92.8571	Uterus
NR_033896.2.3	6.51e-12	-1.14914	100	Uterus
NR_033935.3.2	6.67e-06	-0.474761	76.1905	Uterus
NR_033942.1.1	1.16e-09	1.88809	96.0317	Uterus
NR_034035.3.2	2.83e-05	0.657966	69.8413	Uterus
NR_034053.1.3	6.09e-08	0.958999	74.6032	Uterus
NR_036505.3.6	2.7e-10	-0.607787	85.7143	Uterus
NR_036542.1.1	3.76e-07	0.362423	100	Uterus
NR_036624.3.1	1.76e-14	1.31177	100	Uterus
NR_036640.2.1	1.41e-14	1.16542	100	Uterus
NR_036662.3.1	1.53e-06	1.26609	69.0476	Uterus
NR_036678.1.6	1.95e-08	0.852526	65.0794	Uterus
NR_037158.3.2	0.269	0.238707	59.5238	Uterus
NR_037163.1.19	4.66e-07	0.638351	94.4444	Uterus
NR_037163.3.1	1.5e-12	0.579095	100	Uterus
NR_037188.3.1	0.00601	-0.210142	100	Uterus
NR_037607.1.3	6.39e-07	0.474816	100	Uterus
NR_037644.1.2	0.522	0.186922	85.7143	Uterus
NR_037644.3.1	0.688	0.0301827	100	Uterus
NR_037649.1.2	3.78e-09	0.930689	100	Uterus
NR_037654.1.2	5.7e-10	0.559467	82.5397	Uterus
NR_037701.2.7	1.07e-07	-1.18363	90.4762	Uterus
NR_037713.3.2	7.79e-15	1.0252	92.8571	Uterus
NR_037717.1.3	2.34e-12	0.600262	100	Uterus
NR_037719.1.2	0.00678	0.235676	100	Uterus
NR_037776.3.2	9.66e-10	0.764713	63.4921	Uterus
NR_037804.2.12	0.000952	1.28129	59.5238	Uterus
NR_037864.2.1	0.916	-0.0439792	71.4286	Uterus
NR_037879.3.1	1.66e-07	0.506999	87.3016	Uterus
NR_037926.1.4	2.14e-15	0.576348	100	Uterus
NR_037926.2.1	7.59e-08	0.529733	65.0794	Uterus
NR_037932.2.3	8.53e-08	-0.962465	100	Uterus
NR_037945.2.1	4.11e-09	1.24192	65.0794	Uterus
NR_037949.3.2	0.000779	0.463917	92.8571	Uterus
NR_037951.1.1	0.112	-0.0828598	65.0794	Uterus
NR_038164.3.4	0.00215	0.453659	66.6667	Uterus
NR_038221.2.2	2.59e-05	-0.735157	65.0794	Uterus
NR_038230.2.2	0.000623	-0.339628	100	Uterus
NR_038359.1.2	0.00678	-0.249985	80.9524	Uterus
NR_038406.1.1	0.0021	-0.452235	56.3492	Uterus
NR_038888.1.7	3.18e-10	2.00316	68.254	Uterus
NR_038991.1.9	0.00726	0.424654	61.9048	Uterus
NR_039981.1.4	0.18	0.181961	68.254	Uterus
NR_040003.1.1	0.523	0.113479	72.2222	Uterus
NR_040022.1.11	0.545	0.102865	73.8095	Uterus
NR_040053.1.10	0.0212	-0.702786	69.8413	Uterus
NR_040079.2.1	0.155	0.233315	66.6667	Uterus
NR_040104.2.1	5.71e-13	-2.32605	73.8095	Uterus
NR_045058.2.3	0.914	0.0230124	100	Uterus
NR_045072.1.9	0.673	0.390174	66.6667	Uterus
NR_045105.2.2	5.83e-11	0.389461	100	Uterus
NR_045494.1.1	0.00226	-0.472212	65.0794	Uterus
NR_045515.1.1	1.09e-09	1.20907	61.1111	Uterus
NR_045564.3.2	1.92e-05	0.293621	69.8413	Uterus
NR_045566.3.1	0.712	0.0485566	65.0794	Uterus
NR_045622.1.2	1.35e-06	0.713257	60.3175	Uterus
NR_045697.3.11	3.6e-09	-1.4259	76.9841	Uterus
NR_045768.3.7	0.0765	-0.188678	82.5397	Uterus
NR_045962.2.2	9.81e-16	1.60616	100	Uterus
NR_046110.2.2	3.43e-08	1.34605	61.1111	Uterus
NR_046347.1.1	0.0854	-0.103282	64.2857	Uterus
NR_046361.1.1	5.89e-12	0.544959	100	Uterus
NR_047576.2.1	0.000123	0.494664	82.5397	Uterus
NR_047580.3.2	3.97e-06	0.90361	73.8095	Uterus
NR_047603.2.1	4.21e-11	-1.77944	70.6349	Uterus
NR_049756.3.3	0.0293	-0.188316	61.1111	Uterus
NR_049794.2.3	6.38e-05	0.762518	79.3651	Uterus
NR_072977.1.1	2.49e-08	0.625669	100	Uterus
NR_072994.2.1	6.03e-09	0.654782	90.4762	Uterus
NR_073032.3.10	1.32e-07	1.10844	53.9683	Uterus
NR_073155.2.2	0.0224	0.499805	73.0159	Uterus
NR_073179.1.2	3.91e-05	1.58704	80.1587	Uterus
NR_073405.1.3	0.984	0.30774	57.9365	Uterus
NR_073494.2.1	9.09e-10	1.64585	65.0794	Uterus
NR_073495.3.3	1.11e-10	0.620265	100	Uterus
NR_073565.1.1	9.22e-14	-2.34591	95.2381	Uterus
NR_073585.1.1	0.00666	-0.0767073	100	Uterus
NR_102706.2.1	0.000284	0.339771	82.5397	Uterus
NR_102739.2.1	0.0804	-0.102324	88.0952	Uterus
NR_103461.2.1	1.34e-16	0.815906	100	Uterus
NR_103466.2.2	0.0092	0.59955	65.0794	Uterus
NR_103509.3.3	6.49e-09	1.21796	80.9524	Uterus
NR_103511.2.2	0.000677	0.312722	100	Uterus
NR_103534.1.2	6.61e-09	2.47547	65.873	Uterus
NR_103553.3.10	1.52e-07	0.956474	61.9048	Uterus
NR_103726.3.1	5.23e-10	0.635025	94.4444	Uterus
NR_103729.3.1	4.25e-08	0.622353	100	Uterus
NR_103797.1.2	0.000232	0.197669	100	Uterus
NR_104210.2.2	0.00259	-0.372715	75.3968	Uterus
NR_104214.1.2	2.22e-08	0.628573	100	Uterus
NR_104224.2.9	0.00717	-0.18464	66.6667	Uterus
NR_104312.2.1	1.09e-07	0.232046	100	Uterus
NR_104423.3.2	1.08e-07	1.77514	64.2857	Uterus
NR_104486.3.10	0.0273	-0.234028	92.8571	Uterus
NR_104592.3.1	0.571	0.0987426	100	Uterus
NR_104606.2.2	2.07e-09	0.826047	88.0952	Uterus
NR_110006.2.1	0.126	0.0998376	85.7143	Uterus
NR_110083.3.1	0.0429	0.144639	93.6508	Uterus
NR_110102.1.5	6.3e-06	2.12547	90.4762	Uterus
NR_110267.1.4	7.33e-06	-0.714407	75.3968	Uterus
NR_110296.1.1	9.05e-10	1.55987	65.0794	Uterus
NR_110493.1.12	0.0145	0.306666	82.5397	Uterus
NR_110526.2.4	0.00128	0.424325	71.4286	Uterus
NR_110619.3.1	0.0129	-0.240855	76.9841	Uterus
NR_117091.2.6	4.52e-11	2.64677	74.6032	Uterus
