# Supplementary material for: The cryptic lncRNA-encoded microprotein TPM3P9 drives oncogenic RNA splicing and tumorigenesis
Source: Signal Transduct Target Ther. 2025 Jan 27;10:43. doi: 10.1038/s41392-025-02128-8 (PMC11770092; doi:10.1038/s41392-025-02128-8)
Supplement: Supplementary file 9 — Supplementary Data S7 [file 41392_2025_2128_MOESM9_ESM.xlsx]

## Sheet: Sheet1
Data S7. LEPs were differentially expressed between tumor and non-tumor samples (related to Fig. 1f)
NR ID	p	logFC	NR_positive_rate	cancer type
NR_001558.1.14	0.00525	0.722545	81.8182	Breast
NR_003525.3.8	5.73e-06	0.89417	58.042	Breast
NR_003676.1.3	2.51e-05	1.96605	94.4056	Breast
NR_015367.1.1	1.55e-07	0.716849	100	Breast
NR_015417.3.3	0.000892	1.14796	83.2168	Breast
NR_024320.3.1	0.00285	0.731702	94.4056	Breast
NR_026711.2.3	1.72e-09	1.44622	100	Breast
NR_026790.3.1	4.21e-09	1.63211	62.9371	Breast
NR_026827.1.3	6.23e-05	0.89016	81.8182	Breast
NR_027145.1.1	1e-10	-1.13822	100	Breast
NR_027247.3.4	4.03e-08	1.73229	100	Breast
NR_027282.1.4	1.18e-06	0.764605	100	Breast
NR_027293.1.3	6.44e-11	-1.78208	100	Breast
NR_027338.2.1	6.52e-07	1.95341	100	Breast
NR_027428.2.3	0.0125	0.693657	76.2238	Breast
NR_027455.3.4	3.49e-10	-2.0003	94.4056	Breast
NR_027908.3.1	0.000107	1.89358	62.9371	Breast
NR_028491.1.1	2.53e-06	1.11295	94.4056	Breast
NR_033435.3.14	1.89e-08	1.61566	94.4056	Breast
NR_033519.3.1	2.4e-10	-1.29074	64.3357	Breast
NR_033646.3.2	4.3e-09	-1.46868	88.8112	Breast
NR_033850.1.6	3.83e-08	0.963805	100	Breast
NR_033896.2.3	0.000387	0.681235	83.2168	Breast
NR_033906.1.2	9.46e-08	1.20671	94.4056	Breast
NR_033942.1.1	4.64e-06	1.73859	88.1119	Breast
NR_036624.3.1	3.92e-07	0.834717	100	Breast
NR_036662.3.1	0.000104	2.38604	69.9301	Breast
NR_037163.3.1	1.49e-11	1.12487	100	Breast
NR_037644.1.2	8.4e-06	0.909559	100	Breast
NR_037932.2.3	2.23e-10	-1.99427	100	Breast
NR_038230.2.2	8.64e-07	2.17372	100	Breast
NR_038911.3.2	8.5e-11	-1.97921	72.7273	Breast
NR_038965.1.7	4.47e-05	1.87001	60.1399	Breast
NR_040079.2.1	2.23e-05	0.803353	88.8112	Breast
NR_045058.2.3	2.32e-10	0.978195	100	Breast
NR_045105.2.2	1.33e-10	0.901023	100	Breast
NR_045494.1.1	1.04e-07	-1.05527	100	Breast
NR_045697.3.11	0.000221	-0.728804	82.5175	Breast
NR_045962.2.2	5.15e-07	1.43885	100	Breast
NR_046331.2.3	5.31e-06	-1.44361	64.3357	Breast
NR_047603.2.1	0.0012	-0.691865	94.4056	Breast
NR_048543.1.2	4.66e-05	1.47168	81.8182	Breast
NR_049756.3.3	1.44e-08	-0.90914	100	Breast
NR_073000.2.5	1.36e-05	-0.990734	67.1329	Breast
NR_073058.2.1	2.55e-09	1.03856	82.5175	Breast
NR_073102.1.4	0.000202	0.661787	82.5175	Breast
NR_073405.3.12	6.1e-09	2.54671	59.4406	Breast
NR_073494.2.1	0.00191	1.16348	65.7343	Breast
NR_073585.1.1	3.64e-08	0.634905	100	Breast
NR_103461.2.1	2.9e-08	0.609717	100	Breast
NR_104214.1.2	0.00295	0.590231	100	Breast
NR_104486.3.10	2.07e-05	0.745637	83.2168	Breast
NR_104606.2.2	3.98e-09	-2.57503	100	Breast
NR_110744.2.7	7.8e-08	1.36197	88.1119	Breast
NR_110786.2.2	4.04e-06	-0.936019	59.4406	Breast
NR_110850.2.9	0.00313	-0.762428	78.3217	Breast
NR_002144.2.1	0.00126	0.650338	86.1538	Kidney
NR_003148.1.4	0.00787	0.74782	100	Kidney
NR_003265.2.1	1.35e-19	-1.73598	99.4872	Kidney
NR_024043.3.1	7.03e-29	2.49306	96.9231	Kidney
NR_027145.1.1	1.7e-14	1.48726	90.7692	Kidney
NR_027247.1.6	0.00168	0.915937	75.8974	Kidney
NR_029427.1.2	1.21e-16	-0.677282	98.9744	Kidney
NR_033519.3.1	9.08e-07	1.11151	70.7692	Kidney
NR_033840.1.1	9.45e-06	-0.741891	84.6154	Kidney
NR_036542.1.1	3.37e-06	0.764389	71.2821	Kidney
NR_072977.1.1	2.3e-13	-0.989235	91.2821	Kidney
NR_103461.2.1	1.24e-13	0.621545	100	Kidney
NR_103997.2.1	0.000622	0.646924	88.2051	Kidney
NR_003242.3.1	2.7e-05	2.2312	81.7259	Colon
NR_003528.2.8	0.00414	0.737081	50.2538	Colon
NR_003676.1.3	0.000123	1.08106	54.3147	Colon
NR_024552.3.2	4.13e-13	1.19812	86.2944	Colon
NR_033435.3.14	1.39e-27	1.24382	86.2944	Colon
NR_033746.2.1	1.36e-16	0.953467	77.1574	Colon
NR_036624.3.1	9.91e-30	0.91828	100	Colon
NR_037701.1.13	0.00468	0.737149	90.8629	Colon
NR_037714.2.2	0.00113	0.657518	49.7462	Colon
NR_037928.3.1	3.58e-14	-0.920787	86.2944	Colon
NR_045033.1.1	4.43e-15	-1.06771	58.8832	Colon
NR_045105.2.2	2.17e-29	0.789918	100	Colon
NR_072977.1.1	1.94e-17	0.66194	100	Colon
NR_073565.1.1	5.96e-14	-1.60735	100	Colon
NR_104210.2.2	2.79e-12	0.973039	86.2944	Colon
NR_110102.1.5	1.24e-07	1.31588	54.8223	Colon
NR_111893.2.10	6.29e-08	0.634207	54.3147	Colon
NR_001558.1.14	3.18e-08	1.24329	52	Head and Neck
NR_002182.2.1	9.53e-17	2.34778	89.7143	Head and Neck
NR_002718.3.4	1.32e-14	1.31508	77.7143	Head and Neck
NR_002930.2.2	1.06e-07	0.63158	50.8571	Head and Neck
NR_003242.3.1	1.27e-15	3.36938	84	Head and Neck
NR_003284.1.9	7.02e-09	1.36632	57.7143	Head and Neck
NR_003655.1.5	1.59e-08	-0.748182	78.8571	Head and Neck
NR_003676.1.3	5.04e-11	1.75884	70.8571	Head and Neck
NR_015417.3.3	1.55e-10	0.811248	73.7143	Head and Neck
NR_015421.3.1	1.79e-18	3.29292	100	Head and Neck
NR_015424.3.2	1.09e-16	1.75222	88	Head and Neck
NR_024007.2.3	2.1e-15	1.19622	81.7143	Head and Neck
NR_024320.3.1	5.56e-17	1.06974	85.1429	Head and Neck
NR_024388.2.1	1.34e-11	0.841926	100	Head and Neck
NR_024489.2.2	5.65e-13	2.31928	56.5714	Head and Neck
NR_024552.3.2	1.25e-12	1.15128	89.7143	Head and Neck
NR_026805.1.3	0.000551	-0.772234	57.1429	Head and Neck
NR_026827.1.3	2.87e-14	1.42156	89.7143	Head and Neck
NR_026909.3.2	0.00116	0.708439	52.5714	Head and Neck
NR_026951.1.6	2.31e-12	0.742227	59.4286	Head and Neck
NR_027055.1.4	2.61e-07	-1.13974	64.5714	Head and Neck
NR_027073.1.3	1.02e-13	2.2222	65.7143	Head and Neck
NR_027338.2.1	2.52e-06	1.59055	66.8571	Head and Neck
NR_027921.3.2	5.92e-22	-1.0862	100	Head and Neck
NR_029393.1.6	2.58e-08	1.47601	94.8571	Head and Neck
NR_033308.2.1	1.18e-16	2.37884	76.5714	Head and Neck
NR_033519.3.1	1.45e-10	-0.600516	79.4286	Head and Neck
NR_033649.1.1	6.86e-09	0.695189	65.1429	Head and Neck
NR_033746.2.1	0.00155	-0.588135	94.8571	Head and Neck
NR_033787.3.1	9.16e-18	3.6125	73.1429	Head and Neck
NR_033840.1.1	0.00405	-0.604765	75.4286	Head and Neck
NR_033854.3.2	5.36e-08	2.08398	56.5714	Head and Neck
NR_033906.1.2	4.85e-08	0.735166	70.8571	Head and Neck
NR_033935.3.2	1.81e-11	-0.779234	78.8571	Head and Neck
NR_037188.3.1	1.23e-11	0.641769	100	Head and Neck
NR_037718.3.2	2.66e-11	0.768058	73.1429	Head and Neck
NR_037804.2.12	1.27e-07	1.50914	56	Head and Neck
NR_037893.2.1	2.39e-15	2.67507	67.4286	Head and Neck
NR_037918.3.2	0.04	-3.08216	58.8571	Head and Neck
NR_037932.2.3	1.06e-12	-1.01232	100	Head and Neck
NR_038164.3.4	1.33e-08	0.934973	94.2857	Head and Neck
NR_038230.2.2	2.97e-05	0.809778	94.8571	Head and Neck
NR_038925.3.18	1.43e-20	1.05871	94.8571	Head and Neck
NR_040017.1.2	1.08e-09	1.83697	58.8571	Head and Neck
NR_045387.3.2	8.98e-22	1.38108	79.4286	Head and Neck
NR_045494.1.1	3.06e-14	-0.961991	100	Head and Neck
NR_045564.3.2	9.35e-22	0.642341	94.8571	Head and Neck
NR_045697.3.11	1.67e-12	-1.51815	80.5714	Head and Neck
NR_046097.2.5	1.21e-14	1.02113	72.5714	Head and Neck
NR_046361.1.1	1.48e-24	0.86981	100	Head and Neck
NR_048543.1.2	1.61e-05	0.987326	69.7143	Head and Neck
NR_048564.2.2	5.16e-14	2.92464	53.7143	Head and Neck
NR_073058.2.1	1e-12	1.39111	62.2857	Head and Neck
NR_073155.2.2	3.96e-12	0.732027	84	Head and Neck
NR_073570.3.2	9.61e-10	-1.22317	60	Head and Neck
NR_102739.2.1	7.21e-11	1.11788	62.2857	Head and Neck
NR_103509.3.3	1.59e-07	0.762068	61.7143	Head and Neck
NR_103534.1.2	5.54e-19	3.48027	81.7143	Head and Neck
NR_103810.2.3	1.83e-09	1.88378	76.5714	Head and Neck
NR_103814.3.9	1.23e-10	1.63834	86.8571	Head and Neck
NR_104171.1.3	2.06e-09	1.85017	61.1429	Head and Neck
NR_104222.2.5	8.75e-08	0.586123	62.8571	Head and Neck
NR_104592.3.1	1.98e-22	-0.953448	100	Head and Neck
NR_109915.2.1	1.41e-08	1.87454	69.1429	Head and Neck
NR_109994.2.5	4.55e-09	1.18294	79.4286	Head and Neck
NR_110102.1.5	7.72e-13	2.71085	57.7143	Head and Neck
NR_110493.1.12	3.34e-09	0.615832	66.8571	Head and Neck
NR_110786.2.2	6.19e-13	-1.76977	56	Head and Neck
NR_117091.3.8	6.29e-12	0.879457	56.5714	Head and Neck
NR_001278.3.1	5.07e-07	-1.88798	62.5	Liver
NR_003276.2.1	2.38e-24	-0.775263	100	Liver
NR_024320.3.1	1.48e-20	0.591284	96.875	Liver
NR_028356.1.2	1.26e-35	0.635846	100	Liver
NR_028383.1.3	1.97e-31	-1.43001	78.125	Liver
NR_033435.3.14	5.68e-36	0.899446	100	Liver
NR_033519.3.1	3.14e-34	-0.770219	93.75	Liver
NR_033807.1.9	5.92e-26	-0.836614	100	Liver
NR_036447.3.5	5.75e-33	-1.26089	90.625	Liver
NR_037163.3.1	4.7e-27	0.637291	65.625	Liver
NR_037649.1.2	3.95e-13	0.586054	59.375	Liver
NR_037804.2.19	1.2e-19	-0.967352	53.125	Liver
NR_038230.2.2	8.74e-30	1.19495	87.5	Liver
NR_039981.1.4	1.3e-48	1.26129	100	Liver
NR_040022.1.11	2.9e-17	-0.652742	62.5	Liver
NR_045058.2.3	3.08e-43	0.635377	100	Liver
NR_047661.3.2	3.89e-28	-1.16127	96.875	Liver
NR_072994.2.1	3.28e-36	0.925022	81.25	Liver
NR_103855.3.1	5.48e-11	-1.07272	53.125	Liver
NR_104592.3.1	5.73e-26	-0.647154	100	Liver
NR_001446.3.1	1.09e-11	-0.950345	65.8291	Lung
NR_002188.3.2	3.59e-13	0.882193	62.3116	Lung
NR_003085.2.1	1.6e-13	0.963745	56.7839	Lung
NR_003500.1.2	4.77e-14	0.862328	66.3317	Lung
NR_003676.1.3	1.18e-10	1.14827	90.4523	Lung
NR_023383.3.1	3.63e-09	0.875701	70.8543	Lung
NR_024116.1.2	6.46e-09	1.31367	66.8342	Lung
NR_024388.2.1	4.42e-24	0.959427	100	Lung
NR_024489.2.2	3.07e-12	1.16009	52.2613	Lung
NR_027145.1.1	1.21e-33	-1.72178	100	Lung
NR_027247.3.4	2.49e-15	0.611198	81.407	Lung
NR_027338.2.1	4.63e-21	1.75914	100	Lung
NR_033435.3.14	5.13e-20	1.20475	94.9749	Lung
NR_033519.3.1	1.23e-30	-1.31222	94.9749	Lung
NR_033746.2.1	4.41e-25	-1.54297	76.8844	Lung
NR_033942.1.1	2.02e-13	1.15844	89.9497	Lung
NR_037623.1.2	9.5e-09	-1.05144	56.7839	Lung
NR_037926.1.4	1.95e-33	0.599078	100	Lung
NR_037932.2.3	2.95e-28	-1.54758	100	Lung
NR_038888.1.7	1.02e-15	1.01397	94.9749	Lung
NR_038991.1.9	0.000455	-0.694002	71.3568	Lung
NR_045033.1.1	3.37e-07	-1.19655	56.7839	Lung
NR_045105.2.2	1.98e-31	0.819468	95.4774	Lung
NR_072977.1.1	7.45e-28	0.855945	100	Lung
NR_073000.2.5	5.33e-16	-1.17514	86.4322	Lung
NR_073058.2.1	9.8e-11	0.611079	62.3116	Lung
NR_103509.3.3	8.38e-06	0.936929	75.8794	Lung
NR_103553.3.10	2.61e-16	0.852383	72.3618	Lung
NR_103729.3.1	5.61e-26	0.822478	100	Lung
NR_104214.1.2	1.16e-16	0.702174	100	Lung
NR_104343.1.1	4.36e-22	2.65731	95.9799	Lung
NR_104606.2.2	1.81e-14	-0.695825	76.8844	Lung
NR_109994.2.5	6.69e-20	1.62946	62.3116	Lung
NR_110296.1.1	1.87e-30	1.62575	94.9749	Lung
NR_110850.2.9	0.00768	0.815403	86.4322	Lung
NR_015367.1.1	2.35e-09	1.11958	91.6667	Ovary
NR_027156.2.4	8.07e-08	1.27125	100	Ovary
NR_027921.3.2	1.2e-05	-0.85572	91.6667	Ovary
NR_028491.1.1	1.96e-05	-0.976244	85.1852	Ovary
NR_033416.2.5	1.6e-05	0.755535	100	Ovary
NR_036624.3.1	1.87e-07	0.587289	100	Ovary
NR_037163.3.1	4.08e-10	1.0737	100	Ovary
NR_037717.1.3	3.15e-07	0.806658	100	Ovary
NR_040104.3.2	3.7e-05	-0.862195	92.5926	Ovary
NR_040113.1.2	2.89e-07	1.16936	60.1852	Ovary
NR_045058.2.3	3.63e-08	0.61308	100	Ovary
NR_045286.2.1	0.000277	-0.921315	53.7037	Ovary
NR_045417.1.1	6.22e-07	-1.05267	54.6296	Ovary
NR_045789.2.2	5.82e-09	1.32518	53.7037	Ovary
NR_045962.2.2	1.71e-05	0.624588	100	Ovary
NR_046213.1.1	0.000489	0.774312	53.7037	Ovary
NR_047690.3.5	4.15e-06	0.628973	77.7778	Ovary
NR_073484.3.1	5.43e-11	1.34077	92.5926	Ovary
NR_104219.3.1	6e-11	0.983291	100	Ovary
NR_104592.3.1	0.00764	0.685549	100	Ovary
NR_110102.1.5	0.0143	-0.855593	61.1111	Ovary
NR_111944.3.1	4.89e-05	0.819724	85.1852	Ovary
NR_004845.1.1	1.76e-06	1.66249	66.0606	Pancreas
NR_024389.1.12	1.77e-08	0.936462	58.1818	Pancreas
NR_026673.2.1	1.27e-14	-2.71338	83.6364	Pancreas
NR_027247.1.6	0.000979	-0.716682	89.0909	Pancreas
NR_027713.1.1	4.55e-06	-1.65778	80	Pancreas
NR_028492.3.1	0.0182	0.810362	69.697	Pancreas
NR_033840.1.1	0.00434	-1.28575	97.5758	Pancreas
NR_036542.3.1	9.54e-06	-0.800571	67.8788	Pancreas
NR_037927.1.1	5.18e-11	-1.46798	100	Pancreas
NR_045564.3.2	0.00135	-0.734553	90.303	Pancreas
NR_001557.1.4	5.59e-06	0.605276	78.5714	Uterus
NR_002161.3.1	5.61e-11	2.59641	74.6032	Uterus
NR_003148.1.4	1.42e-15	0.890733	100	Uterus
NR_003242.3.1	2.75e-06	3.03768	78.5714	Uterus
NR_003255.2.80	1.71e-08	2.65763	69.0476	Uterus
NR_003676.1.3	3.03e-06	1.56187	70.6349	Uterus
NR_003699.2.1	1.83e-07	1.33584	51.5873	Uterus
NR_004845.1.1	0.000409	-0.646307	80.9524	Uterus
NR_015417.3.3	1.96e-07	0.627425	61.9048	Uterus
NR_016021.2.11	1.19e-06	2.28112	53.9683	Uterus
NR_023361.1.3	0.0241	1.82811	54.7619	Uterus
NR_024116.1.2	2.17e-11	2.42544	85.7143	Uterus
NR_024320.3.1	9.34e-10	0.926329	100	Uterus
NR_024388.2.1	8.66e-14	0.990205	100	Uterus
NR_024489.2.2	4.91e-11	1.5382	79.3651	Uterus
NR_026580.3.7	0.00192	1.58291	64.2857	Uterus
NR_026827.1.3	9.16e-07	0.997244	59.5238	Uterus
NR_027040.2.1	1.01e-05	-1.35963	54.7619	Uterus
NR_027136.3.5	3.84e-14	-1.37038	80.9524	Uterus
NR_027232.2.1	0.00051	1.13049	69.0476	Uterus
NR_027247.1.6	1.8e-13	-1.29095	84.9206	Uterus
NR_027251.3.1	0.000397	2.14813	52.381	Uterus
NR_027257.3.1	3.41e-06	0.998916	61.9048	Uterus
NR_027293.1.3	0.000545	-0.805548	65.0794	Uterus
NR_027328.1.8	6.48e-15	1.69143	100	Uterus
NR_027338.2.1	2.63e-12	2.08435	93.6508	Uterus
NR_027406.2.3	6.07e-05	1.00461	66.6667	Uterus
NR_027408.3.2	1.13e-11	1.18175	100	Uterus
NR_027921.3.2	4.89e-08	-1.33052	61.1111	Uterus
NR_028058.2.1	5.06e-06	0.838369	55.5556	Uterus
NR_028491.1.1	6.13e-12	1.37469	100	Uterus
NR_029472.3.1	3.68e-11	2.19303	86.5079	Uterus
NR_033308.2.1	0.000408	0.985771	72.2222	Uterus
NR_033328.1.8	0.0143	1.00836	58.7302	Uterus
NR_033435.3.14	2.75e-12	0.950914	100	Uterus
NR_033519.3.1	1.36e-11	-1.41693	73.0159	Uterus
NR_033738.2.14	2.32e-09	1.83583	57.1429	Uterus
NR_033746.2.1	9.29e-12	-1.1556	100	Uterus
NR_033840.1.1	1.21e-14	-1.19225	80.9524	Uterus
NR_033896.2.3	6.51e-12	-1.14914	100	Uterus
NR_033942.1.1	1.16e-09	1.88809	96.0317	Uterus
NR_034035.3.2	2.83e-05	0.657966	69.8413	Uterus
NR_034053.1.3	6.09e-08	0.958999	74.6032	Uterus
NR_036505.3.6	2.7e-10	-0.607787	85.7143	Uterus
NR_036624.3.1	1.76e-14	1.31177	100	Uterus
NR_036640.2.1	1.41e-14	1.16542	100	Uterus
NR_036662.3.1	1.53e-06	1.26609	69.0476	Uterus
NR_036678.1.6	1.95e-08	0.852526	65.0794	Uterus
NR_037163.1.19	4.66e-07	0.638351	94.4444	Uterus
NR_037649.1.2	3.78e-09	0.930689	100	Uterus
NR_037701.2.7	1.07e-07	-1.18363	90.4762	Uterus
NR_037713.3.2	7.79e-15	1.0252	92.8571	Uterus
NR_037717.1.3	2.34e-12	0.600262	100	Uterus
NR_037776.3.2	9.66e-10	0.764713	63.4921	Uterus
NR_037804.2.12	0.000952	1.28129	59.5238	Uterus
NR_037932.2.3	8.53e-08	-0.962465	100	Uterus
NR_037945.2.1	4.11e-09	1.24192	65.0794	Uterus
NR_038221.2.2	2.59e-05	-0.735157	65.0794	Uterus
NR_038888.1.7	3.18e-10	2.00316	68.254	Uterus
NR_040053.1.10	0.0212	-0.702786	69.8413	Uterus
NR_040104.2.1	5.71e-13	-2.32605	73.8095	Uterus
NR_045515.1.1	1.09e-09	1.20907	61.1111	Uterus
NR_045622.1.2	1.35e-06	0.713257	60.3175	Uterus
NR_045697.3.11	3.6e-09	-1.4259	76.9841	Uterus
NR_045962.2.2	9.81e-16	1.60616	100	Uterus
NR_046110.2.2	3.43e-08	1.34605	61.1111	Uterus
NR_047580.3.2	3.97e-06	0.90361	73.8095	Uterus
NR_047603.2.1	4.21e-11	-1.77944	70.6349	Uterus
NR_049794.2.3	6.38e-05	0.762518	79.3651	Uterus
NR_072977.1.1	2.49e-08	0.625669	100	Uterus
NR_072994.2.1	6.03e-09	0.654782	90.4762	Uterus
NR_073032.3.10	1.32e-07	1.10844	53.9683	Uterus
NR_073179.1.2	3.91e-05	1.58704	80.1587	Uterus
NR_073494.2.1	9.09e-10	1.64585	65.0794	Uterus
NR_073495.3.3	1.11e-10	0.620265	100	Uterus
NR_073565.1.1	9.22e-14	-2.34591	95.2381	Uterus
NR_103461.2.1	1.34e-16	0.815906	100	Uterus
NR_103466.2.2	0.0092	0.59955	65.0794	Uterus
NR_103509.3.3	6.49e-09	1.21796	80.9524	Uterus
NR_103534.1.2	6.61e-09	2.47547	65.873	Uterus
NR_103553.3.10	1.52e-07	0.956474	61.9048	Uterus
NR_103726.3.1	5.23e-10	0.635025	94.4444	Uterus
NR_103729.3.1	4.25e-08	0.622353	100	Uterus
NR_104214.1.2	2.22e-08	0.628573	100	Uterus
NR_104423.3.2	1.08e-07	1.77514	64.2857	Uterus
NR_104606.2.2	2.07e-09	0.826047	88.0952	Uterus
NR_110102.1.5	6.3e-06	2.12547	90.4762	Uterus
NR_110267.1.4	7.33e-06	-0.714407	75.3968	Uterus
NR_110296.1.1	9.05e-10	1.55987	65.0794	Uterus
NR_117091.2.6	4.52e-11	2.64677	74.6032	Uterus
