# Supplementary material for: The cryptic lncRNA-encoded microprotein TPM3P9 drives oncogenic RNA splicing and tumorigenesis
Source: Signal Transduct Target Ther. 2025 Jan 27;10:43. doi: 10.1038/s41392-025-02128-8 (PMC11770092; doi:10.1038/s41392-025-02128-8)
Supplement: Supplementary file 10 — Supplementary Data S8 [file 41392_2025_2128_MOESM10_ESM.xlsx]

## Sheet: Data S-YXY
Data S8. LEPs were identified in the CCLE cohort(related to Supplementary Fig. 3a)
NR ID	RERFLCMS_LUNG	ABC1_LUNG	PC14_LUNG	EBC1_LUNG	NCIH358_LUNG	DMS273_LUNG	NCIH1299_LUNG	NCIH1048_LUNG	NCIH1693_LUNG	DMS114_LUNG	LUDLU1_LUNG	HCC827_LUNG	NCIH2110_LUNG	NCIH520_LUNG	HCC95_LUNG	LK2_LUNG	NCIH1650_LUNG	NCIH1573_LUNG	A549_LUNG	NCIH2170_LUNG	DV90_LUNG	SBC5_LUNG	NCIH3255_LUNG	NCIH1975_LUNG	CORL105_LUNG	NCIH1581_LUNG	NCIH1792_LUNG	NCIH2066_LUNG	SQ1_LUNG	NCIH1435_LUNG	NCIH1568_LUNG	NCIH1944_LUNG	NCIH441_LUNG	NCIH1666_LUNG	NCIH2291_LUNG	NCIH838_LUNG	RERFLCSQ1_LUNG	NCIH1793_LUNG	NCIH2126_LUNG	NCIH2228_LUNG	NCIH661_LUNG	NCIH1355_LUNG	NCIH1437_LUNG	NCIH2122_LUNG	NCIH2030_LUNG	LCLC103H_LUNG	NCIH1703_LUNG	NCIH196_LUNG	NCIH2009_LUNG
NR_001558.1.14	NA	NA	NA	NA	0.394	0.368	0.379	NA	NA	NA	NA	NA	NA	NA	NA	NA	NA	NA	NA	NA	NA	0.155	0.182	0.187	0.162	0.175	0.16	0.774	0.351	NA	NA	NA	NA	0.071	0.202	0.075	0.145	NA	NA	NA	NA	NA	NA	NA	NA	0.174	0.161	0.229	0.134
NR_002165.1.1	NA	NA	NA	NA	NA	NA	NA	NA	NA	NA	NA	NA	NA	NA	NA	NA	NA	NA	NA	NA	NA	NA	NA	NA	NA	NA	NA	NA	NA	NA	NA	NA	NA	NA	NA	NA	NA	NA	NA	NA	NA	NA	NA	NA	NA	NA	NA	NA	NA
NR_002166.3.1	0.698	0.927	0.434	0.52	NA	NA	NA	1.113	NA	NA	0.712	NA	NA	NA	0.527	0.413	0.65	5.358	3.29	7.488	6.319	0.215	0.56	0.448	0.702	NA	NA	NA	NA	3.177	1.622	2.556	3.102	NA	NA	NA	NA	0.582	0.389	0.395	0.596	0.908	0.511	0.818	0.385	0.383	0.545	0.316	0.262
NR_002718.3.4	NA	NA	NA	NA	NA	NA	NA	NA	NA	NA	NA	NA	NA	NA	NA	NA	NA	NA	NA	NA	NA	NA	NA	NA	NA	NA	NA	NA	NA	NA	NA	NA	NA	NA	NA	NA	NA	NA	NA	NA	NA	NA	NA	NA	NA	NA	NA	NA	NA
NR_002728.2.232	NA	NA	NA	NA	NA	NA	NA	NA	NA	NA	NA	NA	NA	NA	NA	NA	NA	NA	NA	NA	NA	NA	NA	NA	NA	NA	NA	NA	NA	NA	NA	NA	NA	NA	NA	NA	NA	NA	NA	NA	NA	NA	NA	NA	NA	NA	NA	NA	NA
NR_003148.1.4	1.068	1.257	1.057	0.37	0.946	0.494	0.897	0.904	0.847	1.692	1.449	0.463	3.457	0.601	0.407	0.534	0.874	0.46	0.784	1.236	7.857	2.427	1.641	1.354	1.278	1.565	1.092	0.933	0.625	1.035	1.724	1.657	0.732	1.006	1.719	0.846	1.604	0.695	1.453	0.836	1.036	1.252	1.345	2.206	2.829	1.473	1.942	0.997	0.8
NR_003655.1.5	NA	NA	NA	NA	NA	NA	NA	NA	NA	NA	0.482	NA	NA	NA	NA	NA	NA	5.119	0.869	2.967	1.003	NA	NA	NA	NA	0.719	0.513	0.5	0.879	0.921	1.299	1.171	2.982	0.709	1.637	1.029	0.73	NA	NA	NA	NA	NA	NA	NA	NA	NA	NA	NA	NA
NR_003677.3.1	NA	NA	NA	NA	NA	NA	NA	NA	NA	NA	NA	NA	NA	NA	NA	NA	NA	NA	NA	NA	NA	NA	NA	NA	NA	NA	NA	NA	NA	NA	NA	NA	NA	NA	NA	NA	NA	NA	NA	NA	NA	NA	NA	NA	NA	NA	NA	NA	NA
NR_015367.1.1	0.41	3.565	1.81	0.428	NA	NA	NA	NA	0.118	1.337	NA	NA	NA	NA	0.01	0.269	0.163	0.288	0.281	0.916	0.768	NA	NA	NA	NA	2.738	0.605	2.082	0.588	0.665	0.316	0.515	0.511	NA	NA	NA	NA	NA	NA	NA	NA	1.162	0.235	0.263	0.312	0.999	1.37	0.922	0.556
NR_023383.3.1	NA	4.454	NA	NA	4.624	1.28	0.171	NA	NA	NA	NA	NA	NA	NA	0.343	0.414	0.847	NA	NA	NA	NA	2.46	6.193	0.883	0.737	NA	NA	NA	NA	2.049	1.417	0.578	1.207	NA	NA	NA	NA	NA	NA	NA	NA	1.814	1.385	5.151	0.116	5.167	0.189	0.184	4.101
NR_024150.3.1	1.319	0.915	NA	NA	1.244	0.651	1.422	NA	NA	NA	0.575	3.078	8.446	1.193	NA	NA	NA	4.824	6.174	1.007	6.038	NA	NA	NA	NA	2.079	5.316	0.679	10.606	NA	NA	NA	NA	NA	NA	NA	NA	NA	NA	NA	NA	5.87	4.694	6.322	8.443	NA	NA	NA	NA
NR_024320.3.1	1.486	NA	3.023	0.452	1.376	0.431	0.558	NA	5.668	0.268	3.022	0.877	1.458	0.576	3.734	0.364	3.751	2.258	3.242	0.839	0.898	1.097	1.439	2.006	4.613	NA	NA	NA	NA	NA	NA	NA	NA	1.745	1.236	1.029	0.767	NA	NA	NA	NA	NA	NA	NA	NA	1.427	0.639	0.909	1.068
NR_024388.2.1	NA	1.809	NA	NA	NA	NA	NA	1.255	NA	NA	2.129	NA	NA	NA	5.897	9.53	1.678	6.797	3.039	4.718	6.529	19.743	13.414	18.349	8.973	13.78	6.648	10.99	27.708	2.733	5.291	5.04	4.092	5.181	5.286	8.164	6.896	NA	NA	NA	NA	19.84	15.293	10.501	16.203	NA	NA	NA	NA
NR_024438.1.3	NA	NA	NA	NA	NA	NA	NA	NA	NA	NA	NA	NA	NA	NA	NA	NA	NA	NA	NA	NA	NA	NA	NA	NA	NA	NA	NA	NA	NA	NA	NA	NA	NA	NA	NA	NA	NA	NA	NA	NA	NA	NA	NA	NA	NA	NA	NA	NA	NA
NR_026550.1.1	0.661	0.959	0.737	1.284	1.635	2.815	2.09	NA	0.553	0.727	2.595	0.6	1.064	2.881	1.423	5.927	2.524	1.691	0.592	1.543	0.336	0.257	1.84	1.04	1.88	0.891	0.984	1.979	0.559	1.422	0.856	1.524	1.448	NA	NA	NA	NA	NA	NA	NA	NA	NA	NA	NA	NA	2.561	2.211	3.95	2.61
NR_026827.1.3	NA	NA	NA	NA	NA	NA	NA	NA	NA	NA	NA	NA	NA	NA	NA	NA	NA	NA	NA	NA	NA	NA	NA	NA	NA	NA	NA	NA	NA	NA	NA	NA	NA	NA	NA	NA	NA	NA	NA	NA	NA	NA	NA	NA	NA	NA	NA	NA	NA
NR_026909.3.2	NA	NA	NA	NA	NA	NA	NA	1.083	1.466	1.034	NA	1.176	0.762	1.272	1.761	1.231	2.117	3.924	1.721	1.73	0.869	0.624	1.119	0.943	1.569	NA	NA	NA	NA	1.867	0.883	1.652	3.29	1.503	0.662	0.922	1.765	NA	NA	NA	NA	0.988	1.271	0.666	1.045	NA	NA	NA	NA
NR_026922.2.2	NA	NA	NA	NA	NA	NA	NA	NA	NA	NA	NA	NA	NA	NA	NA	NA	NA	NA	NA	NA	NA	NA	NA	NA	NA	NA	NA	NA	NA	NA	NA	NA	NA	NA	NA	NA	NA	NA	NA	NA	NA	NA	NA	NA	NA	NA	NA	NA	NA
NR_027145.1.1	NA	NA	NA	NA	NA	NA	NA	NA	NA	NA	NA	NA	NA	NA	NA	NA	NA	0.01	0.01	0.01	0.041	NA	NA	NA	NA	0.034	0.032	0.06	0.07	NA	NA	NA	NA	NA	NA	NA	NA	NA	NA	NA	NA	NA	NA	NA	NA	0.01	0.66	0.752	0.191
NR_027247.3.4	0.926	0.891	0.553	0.6	0.494	0.983	0.61	NA	0.355	0.663	NA	0.778	0.83	0.635	0.065	0.085	0.433	NA	NA	NA	NA	0.182	0.365	1.099	0.677	1.042	0.684	0.955	1.189	1.058	0.819	1.055	0.775	0.682	0.981	0.824	1.251	0.991	0.777	0.469	0.82	0.609	0.332	0.918	0.761	0.904	1.268	0.63	1.063
NR_027282.1.4	NA	1.25	NA	NA	NA	NA	NA	1.088	1.137	1.182	0.87	NA	NA	NA	0.246	0.518	0.87	NA	NA	NA	NA	0.482	1.981	1.371	3.001	0.953	0.985	1.751	1.087	1.014	1.644	1.155	0.906	NA	NA	NA	NA	1.506	1.197	1.159	0.738	NA	NA	NA	NA	NA	NA	NA	NA
NR_027489.3.1	NA	NA	NA	NA	NA	NA	NA	NA	NA	NA	NA	NA	NA	NA	NA	NA	NA	NA	NA	NA	NA	NA	NA	NA	NA	NA	NA	NA	NA	NA	NA	NA	NA	NA	NA	NA	NA	NA	NA	NA	NA	NA	NA	NA	NA	NA	NA	NA	NA
NR_028027.3.1	NA	NA	NA	NA	NA	NA	NA	NA	NA	NA	NA	NA	NA	NA	NA	NA	NA	1.098	4.501	3.473	1.229	0.275	0.518	0.27	0.701	NA	NA	NA	NA	4.116	0.46	1.078	1.135	1.578	0.814	1.067	1.141	NA	NA	NA	NA	NA	NA	NA	NA	NA	NA	NA	NA
NR_028049.3.1	1.217	0.996	1.413	1.688	0.848	0.49	0.886	1.325	NA	NA	1.917	1.976	0.694	1.895	1.395	1.528	1.67	2.018	0.713	0.589	0.87	0.267	1.43	0.796	0.885	0.855	0.948	0.785	0.529	0.84	0.384	1.067	1.512	1.664	0.448	1.157	0.33	0.493	0.701	0.59	0.28	1.598	1.505	0.838	0.877	1.465	0.996	0.888	0.617
NR_028104.1.1	1.204	1.58	2.376	0.507	0.488	1.258	0.932	1.053	1.206	1.946	0.653	0.958	0.617	0.458	0.567	0.568	1.284	0.952	1.341	0.812	0.812	0.916	0.942	1.951	1.551	1.052	0.902	1.606	1.19	0.463	0.545	1.26	0.481	1.594	1.33	2.574	1.199	0.931	1.188	1.979	0.982	1.228	1.09	1.484	2.604	0.969	1.334	0.707	0.813
NR_028338.1.2	NA	0.956	1.25	1.208	NA	NA	NA	NA	NA	NA	NA	0.713	0.774	0.612	NA	NA	NA	NA	NA	NA	NA	0.643	1.002	0.741	0.535	NA	NA	NA	NA	NA	NA	NA	NA	NA	NA	NA	NA	0.872	0.723	0.93	0.669	NA	NA	NA	NA	1.588	0.12	1.064	0.351
NR_028356.1.2	1.054	0.529	1.24	1.563	0.862	0.815	1.05	0.705	1.634	1.058	0.796	1.358	0.892	1.762	1.447	1.527	1.062	2.134	1.056	1.245	1.19	1.082	1.808	1.024	1.51	1.375	2.09	1.281	1.24	1.616	0.907	2.14	2.022	2.262	1.109	1.93	0.759	0.894	0.946	1.11	0.765	0.701	1.496	0.171	0.5	1.332	1.355	0.783	1.399
NR_028491.1.1	1.073	1.87	NA	NA	NA	NA	NA	2.186	0.982	0.453	2.415	2.078	2.119	2.031	NA	NA	NA	2.74	1.888	0.989	1.271	0.691	1.048	0.357	0.488	1.457	0.884	1.573	1.228	2.082	2.185	1.122	0.882	1.758	1.148	1.794	1.071	NA	NA	NA	NA	NA	NA	NA	NA	1.165	1.125	2.128	1.722
NR_033243.3.2	2.272	2.164	0.722	0.638	0.806	0.907	0.718	0.631	0.315	0.448	0.877	0.999	1.114	0.817	0.366	0.89	0.395	0.249	1.021	0.402	0.856	0.577	0.892	1.421	0.789	1.057	0.644	1.034	0.77	1.135	0.813	1.893	1.956	0.961	3.05	1.417	0.942	3.626	3.004	3.137	2.766	1.299	0.957	1.955	1.012	1.66	2.002	1.552	0.695
NR_033322.1.4	NA	NA	NA	NA	NA	NA	NA	NA	NA	NA	NA	NA	NA	NA	NA	NA	NA	NA	NA	NA	NA	NA	NA	NA	NA	NA	NA	NA	NA	NA	NA	NA	NA	NA	NA	NA	NA	NA	NA	NA	NA	NA	NA	NA	NA	NA	NA	NA	NA
NR_033435.3.14	0.792	1.466	0.866	0.863	0.895	0.503	0.735	NA	1.114	2.281	NA	0.424	0.467	0.396	0.526	0.644	0.823	NA	NA	NA	NA	NA	NA	NA	NA	NA	NA	NA	NA	NA	NA	NA	NA	0.33	0.705	0.186	0.259	0.558	0.524	0.173	0.614	1.245	0.458	0.243	0.45	0.728	0.573	1.032	0.312
NR_033436.1.1	0.969	1.042	1.923	1.547	0.926	1.078	1.172	1.42	0.844	0.975	0.907	NA	NA	NA	0.899	2.034	0.826	NA	NA	NA	NA	3.015	1.129	1.271	0.747	NA	NA	NA	NA	0.752	1.275	1.089	1.222	2.512	0.891	1.208	1.048	0.802	1.027	0.794	1.07	0.678	1.174	1.339	0.55	0.971	1.337	0.667	1.133
NR_033646.3.2	NA	NA	NA	NA	0.531	0.457	0.346	1.165	0.766	2.377	2.356	1.041	1.7	1.701	0.075	0.141	0.291	NA	NA	NA	NA	NA	NA	NA	NA	NA	NA	NA	NA	0.45	0.531	1.403	0.736	NA	NA	NA	NA	NA	NA	NA	NA	1.312	1.412	1.707	0.806	0.749	1.207	0.557	1.06
NR_033649.1.1	NA	NA	NA	NA	NA	NA	NA	NA	NA	NA	NA	NA	NA	NA	NA	NA	NA	NA	NA	NA	NA	NA	NA	NA	NA	NA	NA	NA	NA	NA	NA	NA	NA	NA	NA	NA	NA	NA	NA	NA	NA	NA	NA	NA	NA	NA	NA	NA	NA
NR_033649.2.1	0.76	NA	NA	NA	2.562	2.837	2.062	NA	NA	NA	NA	NA	NA	NA	NA	NA	NA	NA	NA	NA	NA	1.839	0.491	0.244	0.574	1.357	0.498	2.399	0.997	1.031	0.976	1.06	0.81	NA	NA	NA	NA	NA	NA	NA	NA	0.842	0.781	0.599	0.551	NA	NA	NA	NA
NR_033935.3.2	NA	NA	NA	NA	NA	NA	NA	NA	NA	NA	NA	NA	NA	NA	NA	NA	NA	NA	NA	NA	NA	NA	NA	NA	NA	NA	NA	NA	NA	NA	NA	NA	NA	NA	NA	NA	NA	NA	NA	NA	NA	NA	NA	NA	NA	NA	NA	NA	NA
NR_036438.3.1	NA	NA	NA	NA	NA	NA	NA	NA	NA	NA	NA	NA	NA	NA	NA	NA	NA	NA	NA	NA	NA	NA	NA	NA	NA	NA	NA	NA	NA	NA	NA	NA	NA	NA	NA	NA	NA	NA	NA	NA	NA	NA	NA	NA	NA	NA	NA	NA	NA
NR_036542.1.1	NA	1.616	0.668	0.631	0.683	0.806	1.192	1.42	0.509	0.74	0.618	NA	NA	NA	NA	NA	NA	0.668	1.439	1.937	1.294	0.618	1.343	1.994	1.85	2.259	0.506	0.84	0.579	1.79	0.964	1.271	1.8	0.329	0.672	2.082	2.353	NA	NA	NA	NA	NA	NA	NA	NA	0.938	1.154	1.505	0.311
NR_036624.3.1	1.675	0.861	1.135	1.151	0.899	1.478	1.018	0.757	1.586	1.357	1.333	1.615	1.426	2.968	1.863	1.626	1.306	2.832	2.178	2.111	1.895	1.992	1.318	1.23	2.399	1.078	2.775	1.087	2.085	1.271	1.242	3.205	0.985	1.436	0.831	1.79	1.66	1.579	1.71	3.958	1.265	1.149	2.127	2.242	1.876	1.225	1.843	0.858	2.076
NR_036640.2.1	2.331	0.797	0.917	0.956	0.862	0.425	1.822	NA	NA	NA	0.679	1.874	1.207	1.131	NA	NA	NA	1.493	0.909	0.352	0.728	1.094	3.678	1.546	4.154	NA	NA	NA	NA	1.59	1.187	2.2	1.717	NA	NA	NA	NA	NA	NA	NA	NA	5.547	2.651	2.415	2.298	3.519	2.316	2.756	2.817
NR_036678.1.6	NA	NA	NA	NA	NA	NA	NA	NA	NA	NA	NA	NA	NA	NA	NA	NA	NA	NA	NA	NA	NA	NA	NA	NA	NA	NA	NA	NA	NA	NA	NA	NA	NA	NA	NA	NA	NA	NA	NA	NA	NA	NA	NA	NA	NA	NA	NA	NA	NA
NR_037163.1.19	0.892	0.874	0.465	0.979	1.108	0.713	1.019	NA	NA	NA	NA	NA	NA	NA	NA	NA	NA	0.288	0.534	0.412	0.656	0.316	0.562	0.728	0.566	NA	NA	NA	NA	0.731	0.683	0.498	0.352	0.419	0.401	0.284	0.478	NA	NA	NA	NA	0.541	0.235	0.316	0.255	NA	NA	NA	NA
NR_037163.3.1	0.575	0.868	1.184	0.489	1.248	1.071	0.537	4.261	0.723	0.373	1.028	0.99	0.717	0.607	0.743	1.485	0.585	0.64	0.854	1.704	0.861	0.499	1.922	0.613	0.624	1.084	0.784	1.85	1.482	1.388	1.721	2.141	1.404	1.25	0.622	0.981	0.632	0.627	0.508	1.09	0.833	0.307	0.491	0.752	0.61	NA	NA	NA	NA
NR_037188.3.1	0.288	0.82	0.452	0.512	0.34	0.64	0.504	0.365	0.357	0.471	0.359	0.028	0.107	0.429	0.674	0.141	0.907	0.122	0.193	0.852	0.144	0.819	0.453	0.908	0.757	2.549	1.234	0.804	0.503	1.12	1.285	0.518	1.199	0.247	0.51	0.581	1.144	1.553	0.587	0.333	1.114	0.041	0.099	0.296	0.383	0.963	0.464	1.125	0.312
NR_037607.1.3	0.932	1.41	1.03	0.495	1.041	1.381	0.554	NA	0.704	1.106	0.945	NA	NA	NA	1.269	0.773	0.677	NA	NA	NA	NA	NA	NA	NA	NA	NA	NA	NA	NA	NA	NA	NA	NA	NA	NA	NA	NA	NA	NA	NA	NA	NA	NA	NA	NA	NA	NA	NA	NA
NR_037644.1.2	NA	NA	NA	NA	NA	NA	NA	NA	NA	NA	0.741	0.592	1.966	0.557	NA	NA	NA	NA	NA	NA	NA	1.444	0.599	1.148	1.677	2.144	0.945	0.761	0.239	2.11	1.187	0.141	0.093	NA	NA	NA	NA	NA	NA	NA	NA	NA	NA	NA	NA	NA	NA	NA	NA
NR_037644.3.1	1.229	1.018	NA	NA	NA	NA	NA	2.765	0.784	1.841	0.849	0.929	1.08	0.559	1.793	0.904	1.207	1.923	2.334	1.804	1.314	2.509	1.785	1.068	1.601	1.547	0.895	2.118	1.027	1.948	0.987	1.656	1.152	0.554	1.053	1.111	1.248	1.15	1.419	1.221	1.302	1.364	1.01	1.843	2.591	0.171	0.193	0.113	0.243
NR_037654.1.2	0.98	0.47	1.059	0.633	NA	NA	NA	0.273	1.326	0.298	0.782	0.949	0.499	1.706	0.493	0.774	0.962	0.772	2.49	0.814	0.709	1.106	0.797	0.467	1.661	NA	NA	NA	NA	NA	NA	NA	NA	0.735	0.846	0.849	0.76	0.922	0.689	2.078	0.888	0.905	0.851	1.277	0.986	NA	NA	NA	NA
NR_037713.3.2	NA	0.637	NA	NA	NA	NA	NA	1.113	NA	NA	1.946	1.425	0.83	1.999	NA	NA	NA	4.792	3.532	2.546	1.79	NA	NA	NA	NA	0.723	1.991	1.012	2.115	1.156	0.78	1.073	1.281	2.429	2.999	3.009	2.366	6.292	8.184	14.982	7.55	NA	NA	NA	NA	3.407	5.487	3.947	14.282
NR_037717.1.3	0.408	0.953	0.675	0.698	0.254	1.745	0.472	0.839	1.19	1.565	0.683	1.543	1.346	0.652	0.893	0.77	0.837	0.44	1.951	1.167	0.354	1.737	3.089	4.646	1.678	1.01	1.082	1.794	1.336	0.297	0.993	0.87	1.132	0.837	0.782	0.752	1.357	0.456	0.5	1.225	0.815	1.283	0.514	2.486	1.624	0.574	0.905	0.42	1.201
NR_037719.1.2	0.75	NA	NA	NA	NA	NA	NA	NA	NA	NA	0.969	NA	NA	NA	0.834	1.002	1.271	NA	NA	NA	NA	NA	NA	NA	NA	NA	NA	NA	NA	1.225	0.883	0.943	3.664	0.895	0.505	1.631	0.353	NA	NA	NA	NA	NA	NA	NA	NA	1.09	0.923	0.714	0.422
NR_037879.3.1	1.23	1.405	1.258	1.227	1.654	0.691	1.135	1.419	1.488	0.665	1.957	NA	NA	NA	1.91	1.194	1.272	2.76	1.855	0.699	1.082	1.026	0.389	0.597	0.826	0.906	0.767	1.353	1.532	NA	NA	NA	NA	NA	NA	NA	NA	NA	NA	NA	NA	1.504	1.146	0.687	0.776	0.425	1.178	0.285	1.325
NR_037926.1.4	0.806	0.889	0.555	0.624	0.6	0.81	0.928	0.949	0.63	0.775	0.555	0.421	0.415	0.561	0.808	0.864	0.586	0.271	0.634	0.716	1.063	0.519	0.752	1.027	0.713	0.827	0.41	0.855	0.534	0.737	0.532	0.534	1.079	0.232	0.417	0.278	0.387	0.633	0.467	0.422	0.83	0.708	0.316	0.696	0.453	0.929	0.686	0.479	0.318
NR_037927.1.1	NA	NA	NA	NA	NA	NA	NA	NA	NA	NA	NA	NA	NA	NA	NA	NA	NA	NA	NA	NA	NA	NA	NA	NA	NA	NA	NA	NA	NA	NA	NA	NA	NA	NA	NA	NA	NA	NA	NA	NA	NA	NA	NA	NA	NA	NA	NA	NA	NA
NR_037932.2.3	NA	NA	NA	NA	NA	NA	NA	NA	NA	NA	NA	NA	NA	NA	NA	NA	NA	NA	NA	NA	NA	NA	NA	NA	NA	NA	NA	NA	NA	NA	NA	NA	NA	NA	NA	NA	NA	NA	NA	NA	NA	NA	NA	NA	NA	NA	NA	NA	NA
NR_037949.3.2	NA	NA	NA	NA	NA	NA	NA	NA	NA	NA	NA	NA	NA	NA	NA	NA	NA	NA	NA	NA	NA	NA	NA	NA	NA	NA	NA	NA	NA	NA	NA	NA	NA	NA	NA	NA	NA	NA	NA	NA	NA	NA	NA	NA	NA	NA	NA	NA	NA
NR_038230.2.2	NA	NA	NA	NA	NA	NA	NA	NA	NA	NA	NA	NA	NA	NA	NA	NA	NA	NA	NA	NA	NA	NA	NA	NA	NA	NA	NA	NA	NA	NA	NA	NA	NA	NA	NA	NA	NA	NA	NA	NA	NA	NA	NA	NA	NA	NA	NA	NA	NA
NR_038242.3.1	NA	NA	NA	NA	NA	NA	NA	NA	NA	NA	NA	NA	NA	NA	1.414	1.743	1.312	3.386	2.817	0.851	0.503	1.369	1.553	0.328	2.155	0.844	0.661	0.864	1.41	0.495	1.095	0.531	2.148	NA	NA	NA	NA	1.312	1.503	1.483	1.199	NA	NA	NA	NA	NA	NA	NA	NA
NR_038359.1.2	NA	NA	NA	NA	NA	NA	NA	NA	NA	NA	NA	NA	NA	NA	NA	NA	NA	NA	NA	NA	NA	NA	NA	NA	NA	NA	NA	NA	NA	NA	NA	NA	NA	NA	NA	NA	NA	NA	NA	NA	NA	NA	NA	NA	NA	NA	NA	NA	NA
NR_038406.1.1	NA	NA	NA	NA	NA	NA	NA	NA	NA	NA	0.674	5.451	3.628	1.005	NA	NA	NA	2.396	4.918	6.97	3.092	1.339	4.269	1.393	1.652	NA	NA	NA	NA	1.062	0.713	3.011	4.01	NA	NA	NA	NA	1.582	2.679	6.734	1.664	NA	NA	NA	NA	NA	NA	NA	NA
NR_040448.1.2	NA	0.038	NA	NA	NA	NA	NA	NA	0.201	0.371	NA	NA	NA	NA	NA	NA	NA	NA	NA	NA	NA	NA	NA	NA	NA	0.083	0.028	0.092	0.03	NA	NA	NA	NA	NA	NA	NA	NA	NA	NA	NA	NA	NA	NA	NA	NA	0.051	0.026	0.108	0.124
NR_045058.2.3	0.96	0.496	0.783	1.382	1.258	1.309	1.16	0.863	0.946	0.705	0.955	1.225	0.883	1.262	1.012	1.301	0.968	1.594	1.188	0.867	0.884	1.361	0.946	0.73	0.602	2.113	1.567	1.321	0.97	1.697	1.291	0.966	1.03	1.644	0.628	1.111	0.833	0.746	0.803	0.753	1.095	1.279	1.598	0.815	1.571	1.099	1.223	1.033	1.25
NR_045105.2.2	0.989	0.723	1.342	1.529	1.269	1.036	0.988	1.259	0.971	1.176	2.446	1.055	1.198	1.4	1.542	1.187	0.747	0.993	1.052	1.186	0.701	1.299	0.826	0.74	0.804	0.422	0.617	0.418	0.374	0.836	1.52	0.779	0.633	1.328	0.556	1.121	0.668	0.679	0.704	0.581	0.995	0.632	1.053	0.854	1.251	0.868	1.102	0.812	1.407
NR_045564.3.2	NA	NA	NA	NA	0.699	0.933	0.885	1.002	0.735	0.72	NA	NA	NA	NA	1.01	0.799	0.886	0.929	0.889	1.046	1.126	1.196	1.036	1.104	0.9	0.744	0.582	0.381	0.681	0.787	0.91	0.892	0.584	NA	NA	NA	NA	NA	NA	NA	NA	2.051	1.236	1.507	1.885	0.796	0.973	0.965	0.825
NR_045697.3.11	NA	NA	NA	NA	NA	NA	NA	NA	NA	NA	NA	NA	NA	NA	NA	NA	NA	NA	NA	NA	NA	NA	NA	NA	NA	NA	NA	NA	NA	NA	NA	NA	NA	NA	NA	NA	NA	NA	NA	NA	NA	NA	NA	NA	NA	NA	NA	NA	NA
NR_045962.2.2	2.667	1.973	3.912	2.82	1.248	0.234	0.266	0.243	2.914	0.389	0.304	2.588	1.185	0.939	0.941	0.464	2.473	3.672	4.987	2.253	1.005	0.155	3.011	1.098	2.21	0.141	0.732	0.458	6.94	2.347	6.997	2.074	2.17	0.545	2.047	0.772	0.519	1.215	3.661	0.638	0.491	3.812	1.142	1.822	0.347	0.555	0.134	0.133	2.322
NR_046361.1.1	0.855	1.829	0.798	0.656	1.057	0.431	0.771	0.689	0.564	0.759	0.608	1.127	0.702	0.393	0.449	0.603	0.887	0.312	0.4	0.697	1.216	0.517	0.575	0.627	0.724	1.372	0.428	0.632	0.568	1.11	1.587	0.513	1.639	0.754	0.921	0.632	0.532	1.097	0.85	0.636	0.498	0.751	0.605	0.41	0.901	0.623	0.812	0.672	0.39
NR_047580.3.2	NA	NA	NA	NA	NA	NA	NA	NA	NA	NA	NA	NA	NA	NA	NA	NA	NA	NA	NA	NA	NA	NA	NA	NA	NA	NA	NA	NA	NA	NA	NA	NA	NA	NA	NA	NA	NA	NA	NA	NA	NA	NA	NA	NA	NA	NA	NA	NA	NA
NR_047653.2.2	NA	NA	NA	NA	NA	NA	NA	NA	NA	NA	NA	NA	NA	NA	NA	NA	NA	NA	NA	NA	NA	NA	NA	NA	NA	NA	NA	NA	NA	NA	NA	NA	NA	NA	NA	NA	NA	NA	NA	NA	NA	NA	NA	NA	NA	NA	NA	NA	NA
NR_072977.1.1	0.924	0.341	0.842	2.436	1.553	0.701	1.58	1.101	1.221	0.424	3.201	0.867	0.854	0.892	2.444	2.161	1.077	1.191	1.885	1.005	1.036	0.849	1.489	1.732	1.998	1.111	0.818	0.977	1.145	1.6	0.639	2	0.347	3.047	0.612	1.863	0.872	0.851	1.471	1.318	0.972	1.089	1.366	1.549	0.604	0.529	1.159	0.625	0.876
NR_073155.2.2	NA	NA	NA	NA	NA	NA	NA	NA	NA	NA	NA	NA	NA	NA	NA	NA	NA	NA	NA	NA	NA	NA	NA	NA	NA	NA	NA	NA	NA	NA	NA	NA	NA	NA	NA	NA	NA	NA	NA	NA	NA	NA	NA	NA	NA	NA	NA	NA	NA
NR_073495.3.3	2.116	1.782	2.875	2.535	0.834	0.542	1.029	NA	2.061	1.403	0.886	0.792	0.743	0.355	NA	NA	NA	NA	NA	NA	NA	0.466	2.417	1.336	1.976	2.457	2.548	2.556	2.737	1.921	0.621	0.863	1.956	0.697	1.476	0.782	1.467	1.878	1.616	1.371	1.162	1.205	0.802	0.804	1.371	0.605	0.774	0.898	0.431
NR_073585.1.1	0.66	0.869	1.103	0.957	1.905	1.628	0.711	0.963	0.457	0.77	0.668	0.544	0.69	0.492	0.739	0.615	0.64	0.477	0.572	0.77	0.694	0.706	0.836	0.451	0.681	0.848	0.532	1.151	0.7	1.036	0.727	0.437	0.615	0.686	0.712	0.561	0.787	0.564	0.939	0.7	1.095	0.673	0.742	0.897	1.141	0.767	0.736	1.062	1.729
NR_103461.2.1	0.997	1.837	1.153	0.505	0.551	0.378	0.632	0.653	0.813	1.563	1.219	0.423	2.061	0.323	0.388	0.254	0.713	0.251	0.949	0.774	0.81	0.539	0.767	1.039	0.882	0.548	0.882	0.712	0.524	0.717	1.329	1.215	0.442	0.463	1.708	0.776	1.478	0.935	1.18	0.761	0.955	0.739	1.039	1.625	2.324	1.198	1.526	0.758	0.704
NR_103511.2.2	0.36	0.418	0.539	0.607	0.29	0.993	0.443	0.954	0.309	0.576	0.2	0.244	0.195	0.534	NA	NA	NA	0.512	0.184	0.314	0.352	0.127	0.12	0.28	0.318	0.876	0.491	0.668	0.356	0.192	0.104	0.275	0.355	0.203	0.365	0.26	0.296	NA	NA	NA	NA	0.784	0.554	0.72	0.716	0.298	0.351	0.399	0.298
NR_103529.3.1	NA	NA	NA	NA	NA	NA	NA	NA	NA	NA	NA	NA	NA	NA	0.66	1.001	0.734	NA	NA	NA	NA	27.663	3.763	1.162	1.584	0.926	1.883	1.625	2.004	NA	NA	NA	NA	2.788	0.609	1.185	1.123	NA	NA	NA	NA	NA	NA	NA	NA	0.815	1.314	0.684	1.558
NR_103726.3.1	NA	2.166	1.34	1.528	1.145	1.633	1.08	9.305	NA	NA	2.463	NA	NA	NA	1.117	1.5	0.651	11.186	8.44	31.003	19.608	NA	NA	NA	NA	NA	NA	NA	NA	NA	NA	NA	NA	NA	NA	NA	NA	NA	NA	NA	NA	NA	NA	NA	NA	NA	NA	NA	NA
NR_103729.3.1	0.581	0.248	0.437	0.42	0.893	0.68	0.356	1.163	0.389	0.196	0.954	0.991	0.964	0.676	0.337	1.109	0.58	1.355	0.082	0.632	1.106	0.564	0.403	0.732	0.215	0.332	0.836	0.678	0.575	0.433	0.403	0.563	0.64	0.564	0.209	1.236	0.662	0.664	1.011	0.449	0.376	0.301	0.431	0.427	0.497	0.571	0.246	0.427	0.805
NR_103797.1.2	0.694	7.682	0.919	0.924	13.937	15.102	17.852	NA	0.595	0.776	0.558	0.485	0.427	0.892	1.819	3.781	2.739	NA	NA	NA	NA	9.582	5.191	3.599	2.857	1.056	1.225	1.679	1.328	0.64	0.824	0.754	0.571	NA	NA	NA	NA	NA	NA	NA	NA	0.397	0.629	0.562	0.656	NA	NA	NA	NA
NR_103997.2.1	NA	NA	NA	NA	NA	NA	NA	NA	0.968	1.508	NA	NA	NA	NA	NA	NA	NA	0.416	1.05	1.535	0.661	1.586	1.484	0.986	1.136	NA	NA	NA	NA	NA	NA	NA	NA	NA	NA	NA	NA	1.155	1.299	1.162	1.602	0.845	1.733	1.44	2.83	1.172	1.795	0.667	1.912
NR_104210.2.2	NA	NA	NA	NA	NA	NA	NA	NA	NA	NA	NA	NA	NA	NA	NA	NA	NA	NA	NA	NA	NA	NA	NA	NA	NA	NA	NA	NA	NA	NA	NA	NA	NA	NA	NA	NA	NA	NA	NA	NA	NA	NA	NA	NA	NA	NA	NA	NA	NA
NR_104312.2.1	0.641	0.687	0.732	0.369	0.853	1.136	1.207	1.54	0.54	0.685	0.287	0.373	0.38	0.499	0.483	0.386	0.726	0.33	0.544	0.531	0.389	0.471	0.593	0.498	0.879	0.843	0.469	0.444	0.242	0.682	0.824	0.561	0.514	NA	NA	NA	NA	NA	NA	NA	NA	NA	NA	NA	NA	0.579	0.716	0.823	0.241
NR_104592.3.1	1.328	0.303	0.313	0.101	0.785	1.07	1.092	0.926	1.395	1.192	0.251	0.148	1.018	0.761	1.445	1.758	0.162	6.713	1.239	0.901	0.965	5.047	0.452	0.659	0.366	0.431	0.968	1.598	0.084	3.848	0.01	5.714	0.508	1.167	0.349	0.927	0.754	0.28	0.213	2.327	1.317	0.749	1.763	1.797	0.745	0.398	1.057	0.282	1.81
NR_104627.2.1	NA	NA	NA	NA	NA	NA	NA	NA	NA	NA	NA	NA	NA	NA	NA	NA	NA	NA	NA	NA	NA	NA	NA	NA	NA	NA	NA	NA	NA	NA	NA	NA	NA	NA	NA	NA	NA	NA	NA	NA	NA	NA	NA	NA	NA	NA	NA	NA	NA
NR_110083.3.1	NA	0.556	NA	NA	NA	NA	NA	NA	NA	NA	1.005	NA	NA	NA	1.444	1.768	1.436	2.222	1.324	0.638	0.765	0.658	0.95	0.52	0.622	NA	NA	NA	NA	NA	NA	NA	NA	0.926	0.586	1.061	1.015	NA	NA	NA	NA	NA	NA	NA	NA	NA	NA	NA	NA
NR_110296.1.1	NA	NA	NA	NA	NA	NA	NA	NA	NA	NA	NA	NA	NA	NA	NA	NA	NA	NA	NA	NA	NA	NA	NA	NA	NA	NA	NA	NA	NA	NA	NA	NA	NA	NA	NA	NA	NA	NA	NA	NA	NA	NA	NA	NA	NA	NA	NA	NA	NA
NR_111893.2.10	NA	NA	NA	NA	NA	NA	NA	NA	NA	NA	NA	NA	NA	NA	NA	NA	NA	NA	NA	NA	NA	NA	NA	NA	NA	NA	NA	NA	NA	NA	NA	NA	NA	NA	NA	NA	NA	NA	NA	NA	NA	NA	NA	NA	NA	NA	NA	NA	NA
[truncated: 149 more columns]
