# Supplementary material for: The cryptic lncRNA-encoded microprotein TPM3P9 drives oncogenic RNA splicing and tumorigenesis
Source: Signal Transduct Target Ther. 2025 Jan 27;10:43. doi: 10.1038/s41392-025-02128-8 (PMC11770092; doi:10.1038/s41392-025-02128-8)
Supplement: Supplementary file 11 — Supplementary Data S9 [file 41392_2025_2128_MOESM11_ESM.xlsx]

## Sheet: CELL_NR_18samples_log2
Data S9. LEPs were identified in tumor cells preserved in our laboratory(related to Supplementary Fig. 3b)
NR ID	SKOV3_1	SKOV3_2	SKOV3_3	ES_2_1	ES_2_2	ES_2_3	786_O_1	786_O_2	786_O_3	A549_1	A549_2	A549_3	T24_1	T24_2	T24_3	UMUC3_1	UMUC3_2	UMUC3_3
NR_002188.3.2	17.82	18.0594	17.9907	16.8659	16.9482	17.0551	18.2763	18.4373	18.6053	17.67	17.9868	17.8641	18.0321	18.0728	18.1308	17.4341	17.4641	17.4035
NR_003148.1.4	19.5746	19.7731	19.8681	18.8899	19.2807	19.1369	20.4487	20.3563	20.4143	19.7285	19.5701	19.6319	19.6774	19.0351	19.3893	19.6198	19.663	19.5661
NR_003663.3.1	16.5606	16.8106	16.719	15.9166	15.7948	15.898	16.5498	16.5081	16.5032	17.0552	17.4975	17.4552	15.3426	15.5782	14.577	16.398	16.3322	16.1107
NR_026911.1.1	21.5458	21.516	21.6985	22.2181	22.2136	22.2248	21.6628	21.6214	21.6332	22.3543	22.0833	22.4531	23.4792	23.6432	23.4763	22.124	22.0467	22.0344
NR_027247.1.6	21.7409	21.7369	21.7425	20.3397	20.7193	21.1058	20.0353	19.6861	19.2268	21.0732	21.1256	20.7558	20.589	20.6248	20.1048	20.936	21.218	21.2114
NR_029427.1.2	17.5455	17.5231	17.3753	16.9171	16.8017	16.7302	16.7195	16.5284	16.457	16.5171	16.6482	16.511	18.1195	18.1013	18.1876	16.299	16.1631	16.3663
NR_036443.2.5	14.9425	15.021	14.5732	15.7484	15.3969	15.6603	16.232	16.0627	16.2147	17.0055	17.1801	17.0203	16.7767	16.0695	16.7289	15.086	15.0727	15.071
NR_036542.1.1	17.0723	17.4336	17.1299	17.2594	17.1856	17.2066	17.9497	17.8254	17.7373	17.7479	17.5309	17.6585	17.4557	17.3946	17.0498	18.059	17.9618	17.9643
NR_037623.3.1	18.6297	18.5899	18.5259	17.2689	17.1254	17.6281	18.3223	18.234	18.2128	18.72	18.6914	18.6996	18.266	18.1762	18.5285	17.9772	18.1587	18.1485
NR_037649.1.2	15.5781	15.9811	15.4752	15.5018	14.7144	15.6841	15.0008	14.8249	15.188	15.2184	17.2268	16.5648	17.3511	17.0948	16.5341	16.2493	16.0587	16.1739
NR_037927.1.1	22.3438	22.2102	22.2734	22.7414	22.6517	22.6854	22.1686	22.4035	22.3711	21.9446	21.7743	21.9226	22.3238	22.399	22.5079	22.3268	22.4172	22.4144
NR_045564.3.2	17.9516	17.8637	17.8419	18.2331	18.2506	18.4984	17.7905	17.8617	17.8568	18.008	18.0581	17.831	18.3114	18.6131	18.5055	18.129	18.1051	17.8608
NR_048536.2.10	18.2615	18.4053	18.4106	17.8622	18.3739	18.3137	18.6672	18.6561	18.586	18.0274	17.9349	18.2181	18.1613	18.4843	18.31	18.3197	18.481	18.5766
NR_072977.1.1	18.3622	17.9706	18.2363	18.7229	18.5572	18.62	18.9745	18.9045	18.8184	20.2544	20.3544	20.382	18.2425	18.295	18.31	20.0702	20.0485	19.9267
NR_073430.1.7	18.8276	18.6047	18.7762	18.7993	18.662	18.694	18.8691	19.0078	18.7836	17.6327	18.0066	17.6782	19.1209	19.0788	19.5716	18.5069	18.5397	18.4946
NR_103461.2.1	21.9628	21.9751	22.0947	21.8208	22.0247	22.0451	22.2146	22.4887	22.5751	21.7526	21.8236	21.6682	21.9552	22.0193	21.9207	22.2041	22.2989	22.195
NR_103529.3.1	16.0064	16.2692	15.4588	16.2885	15.9864	16.5101	15.0346	14.6381	15.3894	15.7121	15.3963	15.4738	14.6945	14.1668	14.7959	16.5647	16.5819	16.5514
NR_110083.3.1	19.7713	19.722	19.6916	18.8001	18.5949	18.5861	18.5146	18.5598	18.5024	19.3789	19.4183	19.3316	19.8571	19.87	19.8492	18.8349	18.8316	18.8843
NR_111983.1.1	19.7575	19.8623	19.9351	19.9731	19.8964	20.0816	20.9863	21.1785	21.0321	20.6106	20.5049	20.5578	20.4817	20.5658	20.63	20.1442	20.1712	20.1961
NR_024150.3.1	16.3399	15.9741	15.4566	15.3927	16.4091	NA	16.5663	16.0798	16.2491	16.6691	16.5921	16.5934	15.9109	15.6651	15.7447	16.2526	16.3046	16.2984
NR_026580.1.1	14.9484	16.1309	NA	15.8636	15.9735	16.0676	15.5177	15.3835	15.5998	15.4832	15.3385	15.2029	15.9246	15.7175	15.8616	16.1629	16.3746	16.4187
NR_029472.3.1	17.2847	15.6661	NA	17.2243	15.5772	13.527	16.8411	17.2976	16.975	15.3041	15.7178	15.6023	16.1583	16.3147	14.8614	15.1391	15.5197	16.3926
NR_040090.1.2	19.1464	19.1456	19.0973	18.5394	18.5104	18.7475	19.4636	19.6843	19.962	17.8013	NA	18.1654	20.6806	20.7735	21.0185	17.8556	18.0867	17.8656
NR_073415.3.6	15.8793	15.8282	16.0575	14.8273	14.5849	14.7001	16.8651	16.8529	16.7489	15.154	NA	15.3786	16.6123	16.7125	17.1762	15.761	15.5785	15.4978
NR_002826.2.1	18.549	18.4848	18.6731	19.8907	19.8373	19.8965	19.6519	20.0077	19.6665	18.3179	18.5276	18.422	NA	NA	15.525	18.0595	18.3536	18.0045
NR_026922.2.1	16.0325	15.6689	16.3146	17.801	17.1675	16.6958	NA	NA	15.9828	14.9404	12.7269	14.7764	15.8731	16.5129	16.4108	17.1725	17.2341	17.2801
NR_033649.1.1	16.1892	15.9794	15.9651	15.8201	15.3339	15.575	14.7173	13.848	14.2403	15.1989	14.9836	15.0183	NA	14.3583	NA	17.2658	17.0428	17.3247
NR_033935.3.2	18.5738	18.8532	18.1168	18.8123	17.8062	17.9687	NA	NA	17.8984	17.7359	18.2642	17.7203	19.3126	19.6065	19.6834	19.3117	19.0484	19.1938
NR_110006.2.1	5.87902	13.53	NA	14.865	14.7542	14.7449	13.1143	13.8133	NA	15.8638	16.132	15.8807	14.3318	14.1079	14.0678	14.2277	14.2855	14.3383
NR_026922.2.2	NA	NA	15.4251	15.6864	15.6095	15.4768	15.9932	15.9201	15.6405	15.0259	14.854	15.1806	13.8728	13.4176	NA	15.4542	15.2948	15.2894
NR_033796.2.1	15.4116	14.1865	15.6185	NA	NA	15.1032	14.5567	13.7455	14.7318	15.4536	15.1166	14.4962	15.7501	14.6639	15.4552	NA	15.0912	14.9257
NR_037792.1.2	15.2325	15.3022	15.0706	16.0597	16.0772	16.1574	NA	NA	NA	16.2996	16.4915	16.3655	16.6723	16.5029	16.5366	15.8764	NA	15.6337
NR_027288.3.2	16.1421	17.0038	16.8523	16.6024	16.3942	16.2455	16.218	NA	NA	17.1298	NA	16.6773	17.2365	NA	NA	17.8306	18.0437	17.8574
NR_033399.3.2	NA	NA	NA	14.7217	14.7617	15.0808	14.6068	14.2415	14.618	NA	NA	12.0245	15.1109	15.183	16.1721	15.3609	15.4054	15.6415
NR_073517.1.4	NA	12.1519	12.0734	14.3857	13.5239	13.8684	12.8184	12.0756	NA	12.3512	NA	NA	NA	NA	14.2164	13.1016	11.2464	12.5472
NR_028319.2.9	NA	NA	NA	13.3964	13.4728	13.4321	12.1513	10.9618	NA	12.8289	NA	12.9869	NA	NA	NA	12.7866	12.7234	12.5497
NR_033649.2.1	NA	17.2607	NA	17.4568	17.3285	17.2943	NA	17.802	18.2667	NA	NA	17.9323	NA	NA	NA	18.1777	18.5357	18.5872
NR_073383.2.1	13.0524	13.46	13.5936	13.7404	13.5267	13.6795	NA	NA	NA	NA	13.0232	NA	NA	NA	NA	12.9384	13.5957	13.2233
NR_033322.1.4	NA	NA	13.0954	12.8538	NA	NA	15.1343	15.2595	15.2839	14.86	15.1113	15.0123	NA	NA	NA	NA	NA	12.7467
NR_103797.1.2	16.9791	16.7683	16.9345	16.51	16.5411	16.4603	15.8482	16.26	15.9855	NA	NA	NA	NA	NA	NA	NA	NA	NA
NR_046456.1.9	NA	1.45131	NA	NA	15.39	NA	15.9058	16.5311	16.2123	NA	NA	10.4858	NA	12.044	NA	NA	NA	14.4657
NR_003587.2.12	15.1297	15.1822	15.2665	NA	NA	NA	NA	NA	13.2737	15.6263	15.6025	15.699	NA	NA	NA	NA	NA	NA
NR_004858.3.5	NA	NA	NA	15.7621	15.6583	15.7066	NA	NA	16.1329	NA	NA	NA	NA	NA	NA	16.1031	16.2423	16.5871
NR_104051.3.1	16.0671	NA	16.2189	15.8609	15.5572	NA	NA	NA	NA	NA	NA	NA	NA	NA	NA	16.3851	16.3599	16.3286
NR_110084.1.8	NA	18.6823	NA	17.8016	17.9446	17.9112	NA	NA	NA	NA	NA	NA	NA	NA	NA	NA	18.3614	18.678
NR_073068.3.1	NA	NA	16.5195	15.994	NA	16.1967	NA	NA	NA	NA	NA	NA	NA	NA	NA	19.0269	NA	17.5577
NR_103448.1.2	NA	NA	NA	13.3978	13.0346	NA	NA	NA	NA	NA	NA	NA	NA	NA	NA	12.6295	12.1017	12.0144
NR_110017.1.5	NA	NA	NA	NA	14.5981	NA	15.8402	16.0424	15.2505	NA	NA	NA	NA	NA	NA	NA	NA	NA
NR_024240.1.2	NA	NA	NA	NA	NA	NA	13.9917	14.4336	14.4144	NA	NA	NA	NA	NA	NA	NA	NA	NA
NR_037185.1.4	16.3738	15.5331	16.4151	NA	NA	NA	NA	NA	NA	NA	NA	NA	NA	NA	NA	NA	NA	NA
NR_046851.1.1	13.4084	13.5462	13.7766	NA	NA	NA	NA	NA	NA	NA	NA	NA	NA	NA	NA	NA	NA	NA
NR_073383.1.5	NA	NA	13.757	NA	NA	NA	NA	NA	NA	NA	NA	NA	NA	NA	NA	15.3047	16.3239	NA
NR_073405.3.1	NA	NA	NA	NA	NA	NA	14.1136	NA	NA	NA	NA	NA	NA	NA	NA	NA	NA	NA
