# Supplementary material for: The cryptic lncRNA-encoded microprotein TPM3P9 drives oncogenic RNA splicing and tumorigenesis
Source: Signal Transduct Target Ther. 2025 Jan 27;10:43. doi: 10.1038/s41392-025-02128-8 (PMC11770092; doi:10.1038/s41392-025-02128-8)
Supplement: Supplementary file 12 — Supplementary Data S10 [file 41392_2025_2128_MOESM12_ESM.xlsx]

## Sheet: Sheet1
Data S10. LEPs were identified in the SYSUCC cohort(related to Fig. 1h)
cancer type	Breast	Breast	Breast	Breast	Breast	Breast	Breast	Breast	Breast	Breast	Lung	Lung	Lung	Lung	Lung	Lung	Lung	Lung	Lung	Lung	Lung	Lung	Lung	Liver	Liver	Liver	Liver	Liver	Liver	Liver	Liver	Liver	Liver	Colon	Colon	Colon	Colon	Colon	Colon	Colon	Kidney	Kidney	Kidney	Kidney	Kidney	Kidney	Kidney	Esophagus	Esophagus
NR ID	2	5	6	7	8	9	10	11	12	16	17	18	19	20	21	22	23	24	25	26	27	28	29	30	31	32	33	34	35	36	37	38	39	40	41	42	43	44	45	46	47	48	49	50	51	52	53	54	55
NR_001278.3.1	64396.7	152004	NA	123981	94140.7	NA	NA	120185	201613	63138.9	181221	NA	NA	211667	136318	103143	187985	56293.2	65897.4	66630.7	51419.6	NA	NA	735027	36166.4	18495	99711.7	67617.5	169931	89225.8	29156.7	358657	61914.8	10874.8	113250	NA	NA	84306.9	71441.5	82477.1	NA	NA	NA	23288.4	NA	NA	NA	NA	NA
NR_001557.1.3	NA	2042.63	NA	NA	NA	1930.91	NA	8896.69	NA	5236.83	NA	NA	NA	15472.6	13434	9850.03	8901.24	10290.7	NA	NA	NA	12381.4	11382.8	1127.31	14647.7	23081.7	NA	14040.4	583.72	9418.04	5492.24	6522.58	18191.4	18233.1	NA	NA	18761.4	16745.4	11038.3	11032.6	NA	NA	2984.86	1531.51	NA	NA	7801.95	NA	NA
NR_002182.2.1	229797	146122	155911	148242	188462	260432	193463	148332	372308	119302	157462	133892	353487	155566	179136	NA	111854	75322.6	132785	55263.8	NA	146900	119334	NA	159492	189534	NA	195324	NA	134568	268885	130994	132993	201112	160882	101512	221402	137972	84082.4	121199	NA	33099.1	NA	NA	NA	NA	NA	145710	123118
NR_002308.2.1	96109.3	53964.8	236251	38459.5	124010	183114	43510.1	184971	81988.1	42078.3	76631.1	59229.6	76393.1	168229	168985	71414.9	36897	73748.8	39117.7	36687.6	43124.4	50664.9	46873.6	57243.3	102895	62181.4	56734.7	59189	336253	34179.5	168449	164193	242899	70987.2	31556.4	48669.8	106055	68092.1	42063	55964.3	90560.7	148924	NA	17763.6	NA	NA	NA	27958.1	33270.2
NR_002711.2.1	12028.1	9412.02	NA	12491.1	NA	14422.7	15441	9632.45	22521.9	20280.9	4857.42	NA	13922.1	NA	NA	NA	NA	4925.56	7285.67	NA	NA	29253.8	11944.1	10181.5	NA	14990.9	NA	6956.87	6739.86	NA	NA	NA	NA	NA	NA	4333.88	NA	16072.7	NA	NA	NA	NA	NA	NA	NA	NA	NA	28619.4	17478.9
NR_002826.2.1	59707.7	NA	NA	33306.8	NA	23945.5	172596	36286.1	NA	NA	33494.4	NA	87720.4	31539.3	29842.2	104467	19501.1	NA	27864	NA	NA	NA	NA	NA	336.244	59137.8	7549.83	55144.6	NA	18826.5	NA	NA	19438.5	13970.6	22944.5	NA	18060.8	20501.6	25106.6	30797.6	NA	NA	NA	NA	NA	NA	NA	30031.8	NA
NR_002929.3.1	224430	119355	169617	143494	205260	122896	106009	119579	116331	164852	246187	235005	235543	209317	123003	187604	202279	204069	340559	168994	187743	174048	141220	156546	254232	65572.8	150821	104419	84998.8	88522.4	107050	145413	135916	177701	296666	NA	NA	192106	147588	137240	115527	284131	136009	NA	130564	95464.4	159401	115863	308926
NR_003063.1.1	20429550	23282534	17539718	20294980	16830810	18858052	16216399	20982838	19682590	20298940	19592400	14736411	16662422	17752716	14488297	13745942	16866768	12764675	18455050	18012020	13438663	21963264	16851878	10762462	14914082	12062389	12959421	13967513	11848749	11321453	9899909	12247491	9919462	15938169	9630801	13020756	13580048	12660831	11804257	16350693	20275974	25186378	27709034	24108424	23308512	19159574	16822176	21696440	16510823
NR_003063.3.1	30048.1	NA	83741.7	NA	NA	NA	46180.6	NA	69175.2	176330	82699	100362	85186.3	63804.7	140329	24510.6	NA	47109.3	NA	NA	NA	101183	74421.2	NA	73075.7	160101	33302.6	NA	171748	NA	44858.5	NA	20225	34726.2	26611.2	NA	NA	NA	NA	23646.2	14212.4	NA	NA	NA	NA	NA	NA	107520	NA
NR_003148.1.4	95671.3	118571	89677.6	77073.8	120906	113764	141229	93658.9	105455	121493	103238	98268.2	108973	86295.4	162081	70572.8	96467.8	80629.1	67847.2	125891	91966.5	95026.3	87690	85523.7	83614	76060.1	71549.4	46124.8	38996	67984.4	70021	44051.5	33940.6	60564.5	71100	46124.7	47426	74010.7	70864.4	51395.7	83391.3	105359	91921.5	103465	92139.8	86960.2	152765	105060	55256.4
NR_003228.1.5	301901	372199	470713	298979	NA	279005	234606	331048	482250	360945	240941	550768	NA	361181	268612	240605	340331	345899	552778	NA	457862	321225	333573	440030	432882	228911	207259	379368	327469	341583	204060	398618	298718	277102	402002	348896	540948	319795	267843	340554	209380	381449	334625	240417	654798	NA	443862	282240	554289
NR_003259.1.1	871507	960122	914200	981456	1.57372e+06	744877	535753	998688	507288	943566	785486	883238	527617	963106	1.07324e+06	1.2251e+06	856383	933108	784376	970383	626539	1.92458e+06	1.27572e+06	446700	613836	757878	742105	859050	545387	479950	466261	700645	978930	619533	638729	576702	485174	837288	1.07334e+06	1.37923e+06	2.60787e+06	2.69861e+06	1.56358e+06	1.56693e+06	1.15843e+06	1.11477e+06	1217294	734192	707277
NR_003587.2.12	227950	89773.6	NA	127449	NA	25724.1	NA	123377	58755.2	386514	11367.6	NA	NA	145350	106304	87735.8	NA	NA	23477.1	NA	58656.7	NA	129118	NA	NA	NA	184820	161854	67988.1	60162.6	37624	NA	NA	61602.8	115499	61742.8	110363	105605	97978.1	221152	41910.1	NA	146972	68366.8	69665.8	99345.2	97323.8	NA	102140
NR_004845.1.1	121835	123481	225103	163684	164561	153974	133109	170937	50028.6	194474	120469	82055.1	94562.2	146170	109633	133885	215115	53908.5	72662.9	233683	103117	36718	226169	45872.6	73177	33272.6	24740	28043.8	32106	40892.8	32352.8	26950.3	86240.5	88541.1	131074	309941	74391.9	139916	100365	142001	49613.1	47934.5	NA	124219	204421	167198	202291	NA	349222
NR_024022.2.1	151504	131326	71996.9	81083.9	80605.6	88738.7	118408	127678	164426	84375.4	69741.8	56700.2	59527.5	54166.7	32957.5	64169.2	55361.5	63726	101719	74203.2	104666	71423.7	63962	54478	61401.7	68396.9	116111	58388.8	117300	87536.9	66755.4	94070.2	46101.8	59273.1	79566.9	64864.9	84558.3	52516.2	44923.2	82235.4	155187	229484	52623.4	60532	104157	91315.8	57150.6	40926.9	89794.7
NR_024150.3.1	24582.7	29473.6	NA	NA	NA	21519.7	NA	15981.7	41968.7	80717.1	NA	NA	NA	17001.9	50980.9	NA	8523.47	NA	8478.21	19717.4	15912.3	12913.4	NA	97187.2	49026.8	28168.6	10161.4	NA	140464	59054	NA	64239.5	78727.9	28448	39466.9	11505.1	NA	25701.3	46487.7	22277.3	36438.1	30232.1	32485.1	15357.6	NA	33172.8	23116.3	20276.4	NA
NR_024409.3.5	26195	12925.1	19972.6	13439.2	4432.29	7147.84	15207.1	6449.36	35420.6	NA	53406.5	42943.8	21229.3	24023.1	25986.7	18321.9	29259.1	30997.2	16100.4	22320.4	64626.6	124630	13671.3	68877.7	41060.5	69219.3	50554.6	41018.2	46186.4	60334.3	NA	88623.5	6359.73	72514.4	38994.8	17259.7	30152.2	39434	11913.2	28872.6	5423.37	NA	5492.4	4345.72	NA	NA	NA	12398.2	NA
NR_026718.1.1	55854.8	33999.6	26045.6	24741.8	17639.4	20382.3	NA	31278.1	NA	NA	19995.3	NA	NA	32619.9	16934.8	12146.2	NA	NA	NA	NA	12939.5	NA	14568.8	NA	NA	NA	22971.8	NA	NA	NA	NA	NA	NA	NA	NA	15189.3	NA	21630.7	11203.8	NA	NA	31385	32184.9	44550.2	NA	NA	NA	NA	NA
NR_026922.2.1	15714.7	16428.5	12520	24909.5	12248.1	18972.3	31184.8	12067	25813.3	48613.4	29103.4	15611.9	39697.3	12248.2	18955.3	17278	36066.6	27508.5	18826.5	35592.2	27458.5	39509.9	40952.5	17895	17884.5	18204.5	17561.7	16133.9	25220.7	27883.2	14839.9	4690.31	5042.36	31256.4	24199.4	23739.9	26021.8	39631.3	40497.6	44864.6	5607.75	15415.1	15099.4	14113.7	NA	15464.1	29248.8	26931.3	68025.5
NR_026963.1.8	564704	1.00472e+06	1.18715e+06	736256	715845	452500	1.66791e+06	NA	1.3904e+06	1.873e+06	3.1985e+06	1.63995e+06	1.8372e+06	1.00604e+06	1.43264e+06	695195	1.6696e+06	1.47746e+06	955664	2.56969e+06	2.01385e+06	3.61607e+06	1.33111e+06	4.11676e+06	706620	3.44898e+06	1.94735e+06	1.63421e+06	3674311	1.43206e+06	2819312	4.59926e+06	1.42002e+06	1.75284e+06	1.33947e+06	738495	868387	1.05323e+06	1.87223e+06	2.3292e+06	1.48904e+06	641003	727889	2.39468e+06	1.4869e+06	1.42214e+06	1.1901e+06	2.07725e+06	746562
NR_027080.1.2	85623.6	33854.2	56024.4	34478.1	58203.1	31865	39388.2	30931.8	13029.2	31164.6	46808.4	NA	12476.8	47751	37788.1	30480.3	NA	19471.6	54723.5	NA	57194.4	43173.7	54638.4	NA	82234.6	33119.3	41123.3	12710.4	NA	NA	48179.8	48543.1	40804.4	60836.1	NA	49913	49900.9	32138.3	NA	44097.9	NA	NA	NA	27027.1	NA	26475.8	NA	38288.9	NA
NR_027247.1.6	616544	387485	553086	391218	362430	255313	288210	436252	147648	206537	204091	219568	119433	327145	237526	408432	258195	210382	337724	309046	140323	212221	229655	46637.5	121883	89094.8	175517	156452	64198.6	90529.9	118924	126456	192671	158362	416390	463549	678014	383205	162508	187016	191874	391347	106516	562187	281136	407937	159664	171760	178371
NR_027489.3.1	NA	37673.8	35267.7	57717.3	28955	51936.7	35893.3	23748.3	37489.8	66272.4	NA	48522.7	16305.3	45575	48228.1	34610	NA	66128.7	41819.5	151143	71207.1	45927.3	NA	NA	NA	NA	NA	36830.3	17201.1	NA	NA	NA	NA	58356.6	NA	33437.3	47268.5	64117.5	44985.8	50343.9	68851	NA	37700.9	NA	NA	52842.4	49454	38852.4	NA
NR_027654.1.4	NA	37138.9	NA	196084	39153.6	NA	25232.8	35825	NA	43403.2	NA	NA	NA	57410.2	NA	39257.6	30958.8	29539.9	43857.8	33524.8	42530.7	39404.4	183596	NA	NA	NA	NA	52461.5	NA	NA	28922.4	NA	35466.2	NA	NA	NA	26945.7	29806	14367.8	NA	NA	NA	50410.6	39370	NA	93076.9	129631	32307.2	49358.5
NR_027713.1.1	30143	20290.2	68100.7	NA	22705.6	NA	11807.9	25707	18495.2	13445.4	14830.3	146629	44098.5	18363.5	132549	27513.3	13089.5	40578.5	22935.9	40762.4	28448.1	71805.2	NA	NA	NA	5819.74	NA	NA	NA	14113.1	NA	NA	NA	NA	NA	NA	NA	NA	18220.2	21602.3	15687.4	NA	NA	6926.19	NA	NA	NA	10499.9	NA
NR_027713.2.2	926367	723507	782837	730702	800385	440904	415510	838417	648461	483041	626048	1.12824e+06	574488	471798	1.112e+06	755953	332934	846622	538758	2325174	896105	242170	315814	304242	601291	565236	766287	327207	409712	456195	304977	514041	531188	1.32634e+06	560309	377679	553981	390432	945286	885436	1.18829e+06	1.75998e+06	900393	946952	519083	116712	571493	752914	870131
NR_027765.3.3	57549.9	148999	29427.7	191696	133799	138165	129645	215148	63249.9	92332.6	135001	185716	175935	279105	182831	151824	98510.6	92641	183334	55700.1	181757	NA	23909.4	NA	66859.4	301042	167150	337766	43104.1	157534	329182	81068.4	76339.3	161080	61784.5	95081.4	80473.5	133023	113380	43939.2	27504.1	NA	1.11694e+06	813964	702203	737005	359614	97293.4	87731
NR_027822.1.2	605644	2.57836e+06	757870	1878036	1.24533e+06	1.47113e+06	2.36684e+06	317781	724821	328713	517711	1.36196e+06	492483	1.69968e+06	887994	1784798	650193	544860	420547	392624	125123	403734	2742854	145082	291291	158069	810859	263917	180702	352451	872831	NA	1.29039e+06	730657	778005	316146	790143	1.91346e+06	510077	593599	371616	1.55707e+06	NA	1.49662e+06	808680	NA	1.02492e+06	NA	537431
NR_029427.1.2	105732	131018	89770.6	45276.2	189892	74428.2	NA	99424.7	103883	134804	145427	147713	47547.8	83556.7	53002.3	131653	78919.2	121768	111359	129618	107639	104916	91374.1	106133	60855.6	57663.4	88858.2	NA	96429.5	99839.5	NA	84095.8	98526.4	125618	89301.9	91842.4	58812	107404	75640	76924.2	260139	315701	269248	133644	157994	98563.1	120643	51908.9	78091
NR_033649.1.1	54970.6	111711	91293.2	83495.2	82073.8	79986.7	107468	108359	159195	65619.9	83666.3	34542.5	192954	43578.4	NA	18647.2	44381	74401.7	44057.1	75478.2	16811.4	73186.2	89141.8	107206	50722.3	44013.1	17407.4	84098.6	NA	28503.7	67435.4	8303.48	26569.5	53288.8	37021.4	51912.2	69309	90365.1	78074.2	105667	38676.6	46778.1	27379.5	22055.8	60198.1	32819.5	90894.4	134215	52530.5
NR_033649.2.1	174362	423754	387364	362446	NA	333905	239082	384074	333788	217311	258323	206872	551532	NA	385273	NA	272301	NA	NA	194008	169724	295008	271151	475925	301217	289840	202445	318057	249814	369230	NA	NA	307884	NA	239588	256439	332862	219980	NA	234397	NA	NA	149160	NA	NA	NA	294654	305470	321738
NR_033796.2.1	126658	40740.1	70179.8	67423	NA	35447.3	NA	81852.9	17932.6	NA	54335.2	199661	NA	62156.7	99399.6	112574	NA	NA	37864.9	NA	118027	80570.7	NA	NA	NA	NA	NA	NA	109918	100570	NA	91336.4	47768.5	92559.9	NA	NA	NA	NA	14864.1	NA	NA	NA	66683.5	NA	NA	NA	NA	NA	NA
NR_033935.3.2	30167.1	12949	24222.5	27205.1	22710.4	14128.1	20824.3	20816.8	8487.11	89147	94714.8	56332.8	17583.5	35774.6	36596.4	47572.4	66480.7	67235.6	47662.9	25672.2	85031.7	66496.1	31714.1	19346.4	41594.1	78479.1	38498.6	34495.8	72543.4	62198.6	39831.5	25613.4	30980.9	35067.3	49796.1	46447.1	35879.9	13888.5	28583.8	16107.9	57972.4	11743.2	82066.5	27344.3	NA	84251.2	91993.6	44546	NA
NR_036542.1.1	359821	221010	200517	314213	280496	185984	232801	288784	314116	255848	288624	240058	194994	273050	229633	188101	262333	175940	192868	281847	289709	155338	281123	189747	162153	137227	367442	114635	115429	132296	120515	150619	177096	182284	204437	227022	211740	216893	270351	254359	366345	287957	259408	250628	163937	245842	242405	292870	136092
NR_036542.3.1	835003	574632	505884	680060	757441	580037	779542	647044	765750	652660	802727	800752	662368	667397	669222	513839	775922	472143	457396	683061	858726	401858	890050	485235	405479	475971	851844	300408	362725	402242	424297	343957	494755	646138	537022	738831	632976	714979	880906	774710	687763	714112	974820	797950	916758	741454	866323	888684	524924
NR_037607.1.3	311335	357631	301174	410888	319143	287736	372859	446160	293736	206789	369998	418309	378988	348553	340468	256998	433819	313765	344269	348589	378593	303266	345787	732441	424361	529906	612098	454923	436405	533940	560184	448621	352309	547993	326593	383032	369532	342270	438902	234222	222307	208817	327526	257065	299491	241042	188950	255380	362100
NR_037904.1.3	143191	195041	259055	154354	177482	136438	179344	310608	208983	84287.3	126614	166850	88857.1	175057	92921.9	236312	95858	195210	262488	169822	279435	158938	251063	686720	235780	1.02883e+06	680203	312047	1.13528e+06	615066	1.29937e+06	1767836	1.6556e+06	137098	104280	157495	213279	118263	200610	134018	199165	78939.9	535088	335087	306036	323510	252557	75456.3	88649.8
NR_037927.1.1	7.29545e+06	3.52022e+06	5.87105e+06	7.33674e+06	5387083	4976441	3074085	5.5466e+06	2.98728e+06	4.24725e+06	5082273	5.71669e+06	3.85023e+06	7100943	10288146	7119319	7486569	5067460	6.04186e+06	5.2096e+06	7958619	8328993	10957309	5613400	7780296	12827924	18069580	8673063	7509682	4.68871e+06	14793751	8.02345e+06	8.1016e+06	5.52004e+06	5.63843e+06	5.76857e+06	5398057	5000906	4.03097e+06	5.13225e+06	1.35872e+06	1.69437e+06	2.4117e+06	2166099	3.11049e+06	3.31326e+06	3.70611e+06	5731227	6535455
NR_038222.2.7	63816.7	27906.3	35597.5	44526.7	NA	51920.8	37229.4	39394.2	NA	NA	22107.8	NA	NA	28893.7	53197.1	NA	46221.5	38652.3	NA	17695.8	NA	NA	19971	NA	NA	NA	NA	NA	NA	NA	NA	NA	32895.5	NA	NA	NA	NA	NA	NA	28895.5	37060.4	49084.5	NA	NA	122007	56905.3	NA	NA	NA
NR_045090.1.1	2670599	2.92131e+06	2.93384e+06	2.90424e+06	2759089	1283290	1.20498e+06	1.15248e+06	2876127	1.43444e+06	1.87178e+06	1603689	1.91614e+06	2.86767e+06	1.92245e+06	3.19389e+06	1.3227e+06	2.45821e+06	1.86284e+06	1.63269e+06	1.15366e+06	2.32738e+06	1.1984e+06	837430	2569596	1.47111e+06	1.25253e+06	1.25558e+06	1.19167e+06	1.31635e+06	1.83367e+06	881047	799128	1.59853e+06	1.35511e+06	1.10246e+06	1.98954e+06	2.26635e+06	1.91773e+06	3.3828e+06	1.41495e+06	2.08295e+06	2.50377e+06	1.73346e+06	1.33719e+06	1.5472e+06	1.65607e+06	2.96529e+06	1431189
NR_045564.3.2	119319	91378.4	94773.7	103240	78008.4	101710	83227.7	121162	82735.9	103401	105960	144140	160722	88992.1	147984	126753	150729	101666	158462	93269.2	125841	94646.3	98164.3	113707	120738	140117	97193.8	162499	70116.3	131494	131997	124705	77901.4	108832	99069	124139	90395.9	113138	108134	107170	58422.9	63898	95529.1	87703.1	148546	90520.3	90663.6	130444	96292.2
NR_045634.1.9	143919	63804.9	107006	64773.6	58704.8	48958.4	35635.8	75337.8	14775.4	NA	181958	211330	31826.5	293814	292937	158725	128231	71673.1	92560.4	13260.8	89607.1	50107.1	11888.2	NA	26415	25713	38786.2	27255.2	NA	NA	NA	NA	NA	24161.7	49182.5	46510.8	47379.4	11256.3	14445.2	7469.92	11973	NA	19822.2	2896.59	NA	35972	60660.1	148422	NA
NR_045768.2.1	34520.9	68146.1	63385.2	75104.8	55176.6	59234.5	52250.4	59300.5	55883.2	45846.9	17301.6	25503.1	41549.3	52768.3	56509.2	40128.9	52480.5	40612.6	54366.9	62219.2	31748.3	38893.9	74949.5	74352.4	29248.6	21913.7	22221.2	47745.6	29830	33906.9	NA	NA	44928.8	26021.6	52035.8	41335.1	49212	43078.3	30138.9	69214.3	21422.7	21682	27634.8	56905.1	91951.8	36562.7	34513.9	72400.2	76058
NR_046706.3.1	248488	230037	351367	195391	280212	NA	220461	342497	120184	96943.2	347626	613194	314002	419476	444812	336351	317881	494611	418358	266418	305788	492703	240291	280167	352925	205051	300441	453855	447177	228691	492042	684280	499314	289974	208289	226873	240793	279162	262726	246738	355952	303338	720439	969062	386665	419389	339598	334803	255356
NR_047576.2.1	449179	1.26618e+06	855728	326147	765734	268260	229324	564702	937360	301245	1.39786e+06	833294	1.19055e+06	403765	1.17556e+06	554826	479663	2.27179e+06	817129	1.69995e+06	457137	621340	1.00359e+06	2.62683e+06	500484	392854	525651	343753	1.98318e+06	3.17737e+06	768273	3.78786e+06	2.33211e+06	467697	357769	825091	764283	654091	485602	690465	649260	678389	1.24366e+06	1.31842e+06	2.16215e+06	1.3736e+06	475331	393402	364750
NR_049729.3.1	NA	NA	21491.1	19643	NA	NA	20966.2	NA	NA	12977	NA	NA	45041.8	NA	NA	NA	28609.2	NA	NA	NA	39549.5	NA	NA	NA	NA	NA	NA	NA	NA	NA	NA	NA	NA	NA	26541.1	NA	NA	NA	29250.9	NA	NA	NA	NA	NA	NA	NA	NA	NA	NA
NR_049752.2.7	314246	231342	381402	337930	204846	192606	241812	280367	137787	NA	NA	318877	NA	157731	293536	171366	NA	NA	201118	NA	294379	272394	NA	NA	NA	277701	216588	NA	NA	NA	NA	365044	NA	190499	NA	NA	NA	127099	183480	97840.2	355953	300425	NA	605143	NA	NA	NA	NA	NA
NR_072977.1.1	153494	74242.4	94071.5	82430.5	92093.3	71505.4	62193.8	39077	109097	115880	193959	208798	186953	112131	169916	163827	100304	134512	106168	166792	201376	183969	176116	416080	1509879	538245	524515	323946	1.0644e+06	483329	826503	446490	300269	516844	444848	176619	474882	330730	272297	253422	1.19193e+06	3123377	96686.5	146681	117131	78820.4	99858.1	77053	186611
NR_073062.1.2	136776	96543.4	141188	109526	114573	156493	164873	159547	35481.8	131683	92421.4	194805	109697	106504	301339	274127	79440.9	467855	530718	287367	338207	149268	82840.2	38833.3	173062	147416	76266.3	120032	82538.8	63067	98577.7	75278.8	78880.6	258263	332365	250237	206362	217725	246623	203452	313772	587726	80832.9	118148	97803	130371	53562	121219	150675
NR_073064.2.5	197123	217938	361500	440761	300321	317754	422452	319968	620700	423634	460832	534951	480138	210069	657047	277235	379630	435095	318136	567276	873433	616725	219627	349694	220869	502690	378544	364600	458085	218525	507594	454184	400397	533591	296413	280790	325455	344693	676666	554835	NA	396830	241948	599326	247046	339345	299985	402653	244773
NR_073383.1.4	85502.5	16813.6	NA	NA	127940	36602.3	15547.4	NA	84912.9	53374.6	56064.2	NA	49440.5	36890.2	45957.6	49826.5	74220	NA	NA	35392.7	58946.1	53015.8	86859.4	99241.6	146591	68779	143383	67582.7	60130.2	37909.4	NA	NA	45753	NA	39951.4	45797.5	37731.9	31594.5	47064.5	55303.7	25477.6	67875.4	45656.7	60043.6	NA	NA	59329	48826.8	NA
NR_073405.3.1	NA	NA	162749	163179	NA	158632	NA	NA	NA	162774	NA	NA	NA	133072	NA	NA	NA	163253	NA	NA	86528.9	227932	NA	96373.3	NA	209836	157535	169299	NA	NA	111322	NA	152045	NA	NA	NA	176042	NA	119870	NA	NA	NA	169539	NA	NA	294365	NA	NA	NA
NR_073430.1.7	234847	184624	150178	330277	172329	383469	342561	263368	296035	387608	357437	168404	354211	150107	120803	147729	316174	165600	204189	219828	226998	132209	285906	375887	168647	102296	56904.8	152078	75402.8	141408	NA	73138.2	92858.1	225304	180868	257235	138261	257083	335620	297985	168148	143913	172319	190384	348054	167065	213853	302798	310083
NR_077225.1.6	52130.6	NA	69383.6	25963.6	NA	24804.3	13422.1	30948.8	8993.92	64666.9	NA	NA	NA	54462.2	16602.5	12204.4	38801.3	25778.7	52330.1	23397.9	11296	29308.9	62690.7	27604	23140.6	27950	10031.2	19163.3	29511	NA	NA	30938.2	17308.4	38028.5	12332.4	33041.5	NA	20644	42236.2	NA	109898	55258.9	135206	111884	90075.8	171692	127266	34277.1	28578.3
NR_077246.2.1	38450700	27905602	28962912	27976770	25975298	26014066	28052310	23583736	39032104	18623216	31757754	35640328	38802784	40618716	38688848	31879604	24925678	22653770	27050216	20246498	25959208	39629600	39874968	26265142	43542312	44815304	49838720	40087180	47131660	37162160	54304928	54621504	37240524	36242940	31834660	33318294	46540284	42630288	17093094	38968640	12955083	26625090	21787452	17614764	16551337	18270998	15254570	28733010	22803142
NR_103461.2.1	10073335	6.99048e+06	6.0522e+06	6366727	6690803	8971077	8671933	7036191	6.93029e+06	6.06862e+06	5229859	4.98942e+06	4868325	6849763	9193111	5.53506e+06	6.83072e+06	6.17851e+06	5244527	7.17639e+06	5.06898e+06	5.66483e+06	7.37607e+06	5.19704e+06	6.01193e+06	4847272	4584386	3.62505e+06	2.61745e+06	4.94308e+06	4634684	4.07852e+06	2.83985e+06	4632363	5.24877e+06	3685362	3.67101e+06	5.01635e+06	5.08016e+06	3453265	5.83664e+06	7.38529e+06	5.86527e+06	6749406	7680751	6.28019e+06	9606192	7564626	5552541
NR_103772.3.2	3480.17	3620.65	5723.89	1480.15	NA	1110.61	2916.67	7620.12	NA	NA	3086.11	NA	NA	NA	5178.49	NA	5748.15	1541.01	NA	479.211	NA	NA	6978.27	NA	NA	NA	NA	NA	NA	NA	NA	NA	NA	NA	NA	NA	NA	NA	NA	NA	21873.7	11520	NA	3152.49	183828	19460.9	NA	NA	NA
NR_103797.1.2	5712.93	4763.88	6608.82	7000.17	NA	4231.55	8327.21	4533.27	11262.6	39049.6	20915.1	18095.1	19504.3	6802.6	8535.62	7419.82	17734.7	30070.8	13995.6	32389.5	28682.7	34986	24012.6	NA	12290.1	23144.6	7126.37	4569.29	25008.5	16183.6	NA	13529.6	NA	NA	NA	NA	NA	16108.7	35982.4	20274.9	20847.4	NA	16608.7	15868.4	NA	14907.4	30012.3	24106.5	10797.2
NR_103998.2.1	449270	140899	158161	352065	333090	195629	208215	198157	153383	201027	234065	192678	153493	183395	187351	308270	192796	221827	313071	177850	261721	337016	165832	132455	129080	227926	222090	106050	155659	231881	207835	135536	169241	181324	140273	137048	122477	134374	148997	101202	173208	189585	135649	185779	165952	155412	191526	166405	131044
NR_104098.3.1	38387.4	NA	68274.1	63430.3	NA	NA	40691.3	NA	NA	NA	NA	NA	26462.3	41047.3	NA	24127	21960.1	46199.9	25741.7	19928.4	32617.7	NA	NA	NA	NA	NA	NA	NA	NA	NA	NA	61083.5	NA	NA	NA	NA	NA	15655.7	NA	7241.35	NA	NA	36944.3	NA	NA	31008.9	81788.1	NA	NA
NR_108047.1.2	40562.7	37009.9	39290.5	28759.2	26654.2	27261.1	33509	33286.7	20117.4	40706.9	35252	40228.9	42478.2	30022.3	29929.4	36555.2	47593.4	60968.4	47285.8	21821.6	28498.8	49482.5	25015	NA	22051.3	31267.2	46816.9	26290.5	29854.9	62751.3	NA	NA	32914.7	24235	30908.8	18715	17629.8	28541.7	28227.4	25503.1	55957.8	169626	19313.6	21502.5	NA	23174.8	29845.3	33808	NA
NR_109789.2.1	188270	137367	240848	165819	215680	203706	116179	138262	171326	174750	175116	327832	85935.9	280302	120728	215132	183075	279345	162807	125786	236341	271331	204037	92295.3	122826	178901	236422	210982	479861	206107	285778	214042	267072	116125	131424	159085	117252	108366	117043	113357	279681	564426	309391	304994	305192	162942	220383	150206	145213
NR_110852.3.2	NA	NA	9280.49	5180.08	11359.9	NA	NA	NA	11197.3	NA	NA	NA	NA	NA	NA	NA	NA	NA	NA	NA	NA	NA	NA	NA	NA	NA	NA	NA	NA	NA	NA	NA	NA	NA	NA	NA	NA	NA	NA	NA	NA	NA	NA	NA	NA	NA	NA	NA	NA
NR_111983.1.1	197613	179902	335712	142006	202127	300294	270416	233412	142954	226693	149113	307898	241987	340521	396656	404659	300159	306510	460529	288123	489578	295977	282048	199577	172625	94191.6	236296	187539	188026	257830	198170	254161	351399	255148	266738	267965	243304	263569	264474	176292	104217	146461	306698	295945	254039	336441	281267	259561	172638
NR_111983.1.6	131364	97361.4	180044	112434	77831.5	41164.1	84333.8	156542	NA	65728.8	149169	209718	84363.5	117521	256412	161058	110673	99849.3	124552	141569	160923	192359	99601	104953	83206.8	98450.9	146143	167843	NA	119814	134533	147637	144866	97967.2	116939	162097	73637.9	147686	114633	163201	225140	41321.5	821475	487559	884709	328738	335221	123532	246922
NR_117091.3.8	NA	NA	NA	26894.8	14385.9	41473.1	13981.8	NA	NA	9507.03	17419.9	12540.9	38182.4	22919.1	NA	NA	17900	12381.8	7213	14661.4	20687.3	17533.7	18556.7	18657.9	NA	27428.3	21727.5	54747.9	NA	54396.7	NA	NA	NA	19468.6	NA	13960.6	NA	11545.3	15220.5	NA	NA	13025.4	14297.2	10934.7	NA	NA	NA	26531.9	NA
NR_026743.3.2	NA	NA	NA	NA	NA	NA	NA	NA	13176.2	NA	24045.2	NA	NA	NA	NA	12044.1	13014.3	NA	NA	10342.5	7132.03	NA	NA	NA	12795.4	10875.2	9443.18	12222.1	NA	NA	NA	NA	NA	NA	14806.6	17643.8	26499.6	13960.6	12387.6	11806.1	14922.3	19173.4	17134.9	11176	NA	NA	12863.9	11166.5	NA
NR_026767.3.6	NA	NA	NA	NA	NA	6658.55	10839.6	NA	NA	NA	19515.4	NA	NA	NA	NA	NA	12141.2	NA	NA	NA	NA	NA	NA	34709.2	18379.7	NA	NA	NA	NA	NA	NA	NA	NA	NA	12973.8	NA	NA	29786.8	17373.6	23704.5	NA	NA	NA	NA	NA	NA	NA	NA	NA
NR_038235.3.5	NA	154332	NA	141384	NA	168400	NA	NA	NA	NA	170195	NA	209062	NA	135652	NA	NA	NA	221773	152636	NA	NA	214674	NA	105793	115231	158388	100225	117430	NA	128211	NA	NA	NA	NA	161133	NA	137492	115446	NA	NA	109905	246096	NA	377927	171492	217907	111804	NA
NR_046110.2.2	NA	NA	NA	NA	NA	NA	NA	NA	NA	NA	NA	NA	NA	NA	NA	NA	NA	NA	17622.9	NA	NA	8295.8	NA	NA	NA	NA	NA	NA	NA	NA	NA	NA	NA	7554.6	NA	NA	NA	14954.6	8703.38	20720.8	25634.2	18634.3	NA	NA	NA	NA	NA	NA	NA
NR_048555.3.1	NA	NA	NA	36116.3	NA	NA	28024.5	NA	NA	38816.4	NA	72105.4	NA	88332.1	NA	NA	NA	NA	NA	30131.1	NA	NA	15449.3	14964.7	NA	NA	NA	45652.8	NA	54856.4	83548.1	NA	75486.2	NA	40479.8	NA	NA	NA	32974.2	36311.2	43461.3	NA	49083.7	NA	1.43013e+06	NA	NA	23853.6	54103.9
NR_002223.2.1	NA	NA	NA	NA	NA	NA	NA	NA	NA	NA	NA	NA	125807	NA	NA	NA	NA	NA	NA	NA	NA	NA	NA	NA	NA	NA	NA	NA	NA	NA	NA	NA	NA	NA	NA	NA	NA	NA	NA	NA	NA	NA	NA	NA	NA	NA	NA	NA	43934.5
NR_110214.3.2	NA	NA	NA	NA	NA	30163.7	NA	NA	45107.1	85014.1	NA	NA	57627.4	NA	NA	NA	45328.3	NA	NA	NA	NA	NA	NA	99073.9	47588.9	NA	NA	NA	NA	NA	NA	NA	NA	NA	NA	31347.5	47329.1	NA	NA	NA	NA	NA	NA	NA	42131.2	NA	NA	42378	NA
NR_003276.2.1	NA	NA	NA	NA	20785.1	NA	14349.7	NA	NA	NA	23788	NA	12449.2	9429.03	NA	10984.5	NA	NA	NA	13136.8	NA	NA	NA	51691.3	67363.5	13354.3	46228.5	NA	59992.9	61480.4	39626.9	129719	26425.9	NA	8183.19	NA	NA	NA	NA	NA	NA	NA	NA	24966.5	NA	NA	NA	NA	NA
NR_038896.3.5	NA	NA	NA	NA	NA	10534.5	27950.7	NA	NA	NA	NA	NA	NA	28209.8	27671.6	27681.5	7619.35	NA	NA	NA	13797.1	NA	NA	NA	NA	18735.2	NA	29228.5	6052.97	NA	29597.5	NA	NA	NA	NA	NA	NA	23349.1	14206.7	NA	NA	NA	NA	NA	NA	NA	7920.53	NA	NA
NR_102267.1.5	NA	NA	NA	NA	NA	NA	NA	17701.5	37502.8	NA	NA	18207	NA	NA	NA	NA	NA	NA	NA	NA	14624	NA	NA	NA	71213	NA	NA	NA	NA	NA	46297	NA	NA	NA	NA	NA	NA	NA	NA	NA	NA	NA	NA	NA	NA	NA	NA	69233.8	NA
NR_002570.1.1	NA	NA	NA	NA	NA	NA	NA	NA	NA	NA	NA	NA	NA	NA	NA	NA	NA	NA	NA	NA	NA	NA	NA	386651	179080	NA	NA	NA	638132	57463	235161	974846	900107	NA	NA	NA	NA	NA	NA	NA	NA	NA	NA	NA	NA	NA	NA	NA	NA
NR_036501.1.5	NA	NA	49738.5	NA	NA	NA	NA	NA	NA	31065.5	NA	NA	NA	NA	NA	57572.2	NA	NA	NA	NA	43820.8	NA	NA	78650.5	106869	68198.8	NA	NA	NA	108148	108675	463168	127065	NA	NA	NA	24247.6	NA	NA	NA	NA	NA	NA	NA	NA	NA	NA	NA	NA
[truncated: 9 more columns]
