# Supplementary material for: The cryptic lncRNA-encoded microprotein TPM3P9 drives oncogenic RNA splicing and tumorigenesis
Source: Signal Transduct Target Ther. 2025 Jan 27;10:43. doi: 10.1038/s41392-025-02128-8 (PMC11770092; doi:10.1038/s41392-025-02128-8)
Supplement: Supplementary file 13 — Supplementary Data S11 [file 41392_2025_2128_MOESM13_ESM.xlsx]

## Sheet: Sheet1
Data S11. The positive rate and median expression of LEPs were identified in the SYSUCC cohort (related to Supplementary Fig. 3c)
NR ID	positive_num	positive_rate	median	cancer type
NR_001278.3.1	7	70	120185	Breast
NR_001557.1.3	4	40	3639.73	Breast
NR_002182.2.1	10	100	172187	Breast
NR_002308.2.1	10	100	89048.7	Breast
NR_002711.2.1	8	80	13456.9	Breast
NR_002826.2.1	5	50	36286.1	Breast
NR_002929.3.1	10	100	133195	Breast
NR_003063.1.1	10	100	19988785	Breast
NR_003063.3.1	5	50	69175.2	Breast
NR_003148.1.4	10	100	109609	Breast
NR_003228.1.5	9	90	331048	Breast
NR_003259.1.1	10	100	928883	Breast
NR_003587.2.12	7	70	123377	Breast
NR_004845.1.1	10	100	158829	Breast
NR_024022.2.1	10	100	103574	Breast
NR_024150.3.1	6	60	27028.2	Breast
NR_024409.3.5	9	90	13439.2	Breast
NR_026718.1.1	7	70	26045.6	Breast
NR_026922.2.1	10	100	17700.4	Breast
NR_026963.1.8	9	90	1.00472e+06	Breast
NR_027080.1.2	10	100	34166.2	Breast
NR_027247.1.6	10	100	374957	Breast
NR_027489.3.1	9	90	37489.8	Breast
NR_027654.1.4	6	60	38146.3	Breast
NR_027713.1.1	8	80	21497.9	Breast
NR_027713.2.2	10	100	727105	Breast
NR_027765.3.3	10	100	131722	Breast
NR_027822.1.2	10	100	1.0016e+06	Breast
NR_029427.1.2	9	90	103883	Breast
NR_033649.1.1	10	100	87394.2	Breast
NR_033649.2.1	9	90	333905	Breast
NR_033796.2.1	7	70	67423	Breast
NR_033935.3.2	10	100	21767.3	Breast
NR_036542.1.1	10	100	268172	Breast
NR_036542.3.1	10	100	666360	Breast
NR_037607.1.3	10	100	315239	Breast
NR_037904.1.3	10	100	178413	Breast
NR_037927.1.1	10	100	5181762	Breast
NR_038222.2.7	7	70	39394.2	Breast
NR_045090.1.1	10	100	2714844	Breast
NR_045564.3.2	10	100	98242.1	Breast
NR_045634.1.9	9	90	63804.9	Breast
NR_045768.2.1	10	100	57558.8	Breast
NR_046706.3.1	9	90	230037	Breast
NR_047576.2.1	10	100	506941	Breast
NR_049729.3.1	4	40	20304.6	Breast
NR_049752.2.7	9	90	241812	Breast
NR_072977.1.1	10	100	87261.9	Breast
NR_073062.1.2	10	100	134229	Breast
NR_073064.2.5	10	100	340734	Breast
NR_073383.1.4	7	70	53374.6	Breast
NR_073405.3.1	4	40	162761	Breast
NR_073430.1.7	10	100	279701	Breast
NR_077225.1.6	8	80	28456.2	Breast
NR_077246.2.1	10	100	27941186	Breast
NR_103461.2.1	10	100	6.96039e+06	Breast
NR_103772.3.2	7	70	3480.17	Breast
NR_103797.1.2	9	90	6608.82	Breast
NR_103998.2.1	10	100	199592	Breast
NR_104098.3.1	4	40	52060.8	Breast
NR_108047.1.2	10	100	33397.8	Breast
NR_109789.2.1	10	100	173038	Breast
NR_110852.3.2	4	40	10238.9	Breast
NR_111983.1.1	10	100	214410	Breast
NR_111983.1.6	9	90	97361.4	Breast
NR_117091.3.8	5	50	14385.9	Breast
NR_001278.3.1	5	71.4286	82477.1	Colon
NR_001557.1.3	5	71.4286	16745.4	Colon
NR_002182.2.1	7	100	137972	Colon
NR_002308.2.1	7	100	55964.3	Colon
NR_002826.2.1	6	85.7143	21723	Colon
NR_002929.3.1	5	71.4286	177701	Colon
NR_003063.1.1	7	100	13020756	Colon
NR_003063.3.1	3	42.8571	26611.2	Colon
NR_003148.1.4	7	100	60564.5	Colon
NR_003228.1.5	7	100	340554	Colon
NR_003259.1.1	7	100	638729	Colon
NR_003587.2.12	7	100	105605	Colon
NR_004845.1.1	7	100	131074	Colon
NR_024022.2.1	7	100	64864.9	Colon
NR_024150.3.1	6	85.7143	27074.7	Colon
NR_024409.3.5	7	100	30152.2	Colon
NR_026718.1.1	3	42.8571	15189.3	Colon
NR_026743.3.2	6	85.7143	14383.6	Colon
NR_026767.3.6	4	57.1429	20539.1	Colon
NR_026922.2.1	7	100	31256.4	Colon
NR_026963.1.8	7	100	1.33947e+06	Colon
NR_027080.1.2	5	71.4286	49900.9	Colon
NR_027247.1.6	7	100	383205	Colon
NR_027489.3.1	6	85.7143	48806.2	Colon
NR_027654.1.4	3	42.8571	26945.7	Colon
NR_027713.2.2	7	100	560309	Colon
NR_027765.3.3	7	100	95081.4	Colon
NR_027822.1.2	7	100	730657	Colon
NR_029427.1.2	7	100	89301.9	Colon
NR_033649.1.1	7	100	69309	Colon
NR_033649.2.1	5	71.4286	239588	Colon
NR_033935.3.2	7	100	35067.3	Colon
NR_036542.1.1	7	100	216893	Colon
NR_036542.3.1	7	100	714979	Colon
NR_037607.1.3	7	100	369532	Colon
NR_037904.1.3	7	100	137098	Colon
NR_037927.1.1	7	100	5398057	Colon
NR_038235.3.5	3	42.8571	137492	Colon
NR_045090.1.1	7	100	1.91773e+06	Colon
NR_045564.3.2	7	100	108134	Colon
NR_045634.1.9	7	100	24161.7	Colon
NR_045768.2.1	7	100	43078.3	Colon
NR_046110.2.2	4	57.1429	11829	Colon
NR_046706.3.1	7	100	246738	Colon
NR_047576.2.1	7	100	654091	Colon
NR_048555.3.1	3	42.8571	36311.2	Colon
NR_049752.2.7	4	57.1429	155289	Colon
NR_072977.1.1	7	100	330730	Colon
NR_073062.1.2	7	100	246623	Colon
NR_073064.2.5	7	100	344693	Colon
NR_073383.1.4	6	85.7143	42874.5	Colon
NR_073430.1.7	7	100	257083	Colon
NR_077225.1.6	5	71.4286	33041.5	Colon
NR_077246.2.1	7	100	36242940	Colon
NR_103461.2.1	7	100	4632363	Colon
NR_103797.1.2	3	42.8571	20274.9	Colon
NR_103998.2.1	7	100	137048	Colon
NR_108047.1.2	7	100	25503.1	Colon
NR_109789.2.1	7	100	117043	Colon
NR_111983.1.1	7	100	263569	Colon
NR_111983.1.6	7	100	116939	Colon
NR_117091.3.8	4	57.1429	14590.5	Colon
NR_001278.3.1	2	50	56999.5	Esophagus
NR_001557.1.3	2	50	8237.78	Esophagus
NR_002182.2.1	4	100	115240	Esophagus
NR_002223.2.1	2	50	58040.7	Esophagus
NR_002308.2.1	4	100	22832.7	Esophagus
NR_002711.2.1	4	100	18508.9	Esophagus
NR_002929.3.1	4	100	175262	Esophagus
NR_003063.1.1	4	100	1.68328e+07	Esophagus
NR_003063.3.1	2	50	69332.1	Esophagus
NR_003148.1.4	4	100	104202	Esophagus
NR_003228.1.5	3	75	304342	Esophagus
NR_003259.1.1	4	100	757501	Esophagus
NR_004845.1.1	3	75	180255	Esophagus
NR_024022.2.1	4	100	67719.7	Esophagus
NR_024150.3.1	3	75	20026.2	Esophagus
NR_024409.3.5	3	75	14819.7	Esophagus
NR_026743.3.2	3	75	13785.4	Esophagus
NR_026922.2.1	4	100	26243.2	Esophagus
NR_026963.1.8	4	100	1.47207e+06	Esophagus
NR_027080.1.2	3	75	38288.9	Esophagus
NR_027247.1.6	4	100	248666	Esophagus
NR_027654.1.4	4	100	40832.8	Esophagus
NR_027713.2.2	4	100	588478	Esophagus
NR_027765.3.3	3	75	97293.4	Esophagus
NR_027822.1.2	3	75	1002715	Esophagus
NR_029427.1.2	4	100	70348.8	Esophagus
NR_033649.1.1	4	100	116457	Esophagus
NR_033649.2.1	4	100	313604	Esophagus
NR_033935.3.2	3	75	44546	Esophagus
NR_036542.1.1	4	100	251376	Esophagus
NR_036542.3.1	4	100	791158	Esophagus
NR_037607.1.3	4	100	337722	Esophagus
NR_037904.1.3	4	100	137124	Esophagus
NR_037927.1.1	4	100	5409635	Esophagus
NR_038235.3.5	3	75	157440	Esophagus
NR_045090.1.1	4	100	1.35722e+06	Esophagus
NR_045564.3.2	4	100	95122.7	Esophagus
NR_045634.1.9	3	75	49923.1	Esophagus
NR_045768.2.1	4	100	62980.5	Esophagus
NR_046706.3.1	4	100	278052	Esophagus
NR_047576.2.1	4	100	612789	Esophagus
NR_048555.3.1	3	75	28690.2	Esophagus
NR_049752.2.7	2	50	104647	Esophagus
NR_072977.1.1	4	100	90372.4	Esophagus
NR_073062.1.2	4	100	107695	Esophagus
NR_073064.2.5	4	100	409239	Esophagus
NR_073383.1.4	3	75	48880.6	Esophagus
NR_073430.1.7	4	100	311097	Esophagus
NR_077225.1.6	4	100	31427.7	Esophagus
NR_077246.2.1	4	100	22523086	Esophagus
NR_103461.2.1	4	100	7191627	Esophagus
NR_103797.1.2	4	100	27435.9	Esophagus
NR_103998.2.1	4	100	171739	Esophagus
NR_104098.3.1	2	50	60191.8	Esophagus
NR_108047.1.2	3	75	28475.5	Esophagus
NR_109789.2.1	4	100	151214	Esophagus
NR_110214.3.2	3	75	44197.2	Esophagus
NR_111983.1.1	4	100	248914	Esophagus
NR_111983.1.6	4	100	103880	Esophagus
NR_117091.3.8	3	75	12794.3	Esophagus
NR_001278.3.1	3	75	119947	Stomach
NR_001557.1.3	4	100	10917	Stomach
NR_002182.2.1	4	100	127997	Stomach
NR_002308.2.1	4	100	45320.6	Stomach
NR_002826.2.1	2	50	3905	Stomach
NR_002929.3.1	3	75	244863	Stomach
NR_003063.1.1	4	100	12191747	Stomach
NR_003148.1.4	4	100	93993.6	Stomach
NR_003228.1.5	4	100	335075	Stomach
NR_003259.1.1	4	100	893364	Stomach
NR_003276.2.1	3	75	9052.53	Stomach
NR_003587.2.12	2	50	151323	Stomach
NR_004845.1.1	4	100	210954	Stomach
NR_024022.2.1	4	100	64393.9	Stomach
NR_024150.3.1	3	75	16033.9	Stomach
NR_024409.3.5	4	100	16001.2	Stomach
NR_026718.1.1	3	75	27125.7	Stomach
NR_026743.3.2	4	100	16468.3	Stomach
NR_026767.3.6	3	75	14488.5	Stomach
NR_026922.2.1	4	100	21826.2	Stomach
NR_026963.1.8	4	100	1.69307e+06	Stomach
NR_027080.1.2	4	100	55583.9	Stomach
NR_027247.1.6	4	100	736864	Stomach
NR_027489.3.1	4	100	45622.1	Stomach
NR_027713.1.1	2	50	26757.6	Stomach
NR_027713.2.2	4	100	462343	Stomach
NR_027765.3.3	4	100	94538.8	Stomach
NR_027822.1.2	4	100	2207595	Stomach
NR_029427.1.2	4	100	88921	Stomach
NR_033649.1.1	4	100	74773.3	Stomach
NR_033649.2.1	2	50	252607	Stomach
NR_033935.3.2	4	100	35131.7	Stomach
NR_036542.1.1	4	100	265320	Stomach
NR_036542.3.1	4	100	779736	Stomach
NR_037607.1.3	4	100	276257	Stomach
NR_037904.1.3	4	100	172846	Stomach
NR_037927.1.1	4	100	6.02439e+06	Stomach
NR_038235.3.5	3	75	161109	Stomach
NR_038896.3.5	4	100	21410.6	Stomach
NR_045090.1.1	4	100	1.55477e+06	Stomach
NR_045564.3.2	4	100	95973.2	Stomach
NR_045634.1.9	4	100	50801	Stomach
NR_045768.2.1	4	100	43678.9	Stomach
NR_046706.3.1	4	100	244131	Stomach
NR_047576.2.1	4	100	672064	Stomach
NR_072977.1.1	4	100	163495	Stomach
NR_073062.1.2	4	100	260998	Stomach
NR_073064.2.5	4	100	267621	Stomach
NR_073383.1.4	3	75	54718.5	Stomach
NR_073405.3.1	3	75	154537	Stomach
NR_073430.1.7	4	100	208901	Stomach
NR_077225.1.6	2	50	34260.3	Stomach
NR_077246.2.1	4	100	36273311	Stomach
NR_102267.1.5	2	50	36864.9	Stomach
NR_103461.2.1	4	100	6.50541e+06	Stomach
NR_103797.1.2	3	75	13618.1	Stomach
NR_103998.2.1	4	100	181540	Stomach
NR_108047.1.2	4	100	30450.8	Stomach
NR_109789.2.1	4	100	235995	Stomach
NR_111983.1.1	4	100	295881	Stomach
NR_111983.1.6	4	100	101058	Stomach
NR_001557.1.3	3	42.8571	2984.86	Kidney
NR_002308.2.1	3	42.8571	90560.7	Kidney
NR_002929.3.1	6	85.7143	133286	Kidney
NR_003063.1.1	7	100	23308512	Kidney
NR_003148.1.4	7	100	92139.8	Kidney
NR_003228.1.5	6	85.7143	358037	Kidney
NR_003259.1.1	7	100	1.56358e+06	Kidney
NR_003587.2.12	6	85.7143	83494.8	Kidney
NR_004845.1.1	6	85.7143	145708	Kidney
NR_024022.2.1	7	100	91315.8	Kidney
NR_024150.3.1	6	85.7143	31358.6	Kidney
NR_024409.3.5	3	42.8571	5423.37	Kidney
NR_026718.1.1	3	42.8571	32184.9	Kidney
NR_026743.3.2	5	71.4286	14922.3	Kidney
NR_026922.2.1	6	85.7143	15257.3	Kidney
NR_026963.1.8	7	100	1.42214e+06	Kidney
NR_027247.1.6	7	100	281136	Kidney
NR_027489.3.1	4	57.1429	51148.2	Kidney
NR_027654.1.4	4	57.1429	71743.8	Kidney
NR_027713.2.2	7	100	900393	Kidney
NR_027765.3.3	6	85.7143	719604	Kidney
NR_027822.1.2	5	71.4286	1.02492e+06	Kidney
NR_029427.1.2	7	100	157994	Kidney
NR_033649.1.1	7	100	38676.6	Kidney
NR_033935.3.2	6	85.7143	70019.5	Kidney
NR_036542.1.1	7	100	250628	Kidney
NR_036542.3.1	7	100	797950	Kidney
NR_037607.1.3	7	100	241042	Kidney
NR_037904.1.3	7	100	306036	Kidney
NR_037927.1.1	7	100	2.4117e+06	Kidney
NR_038222.2.7	4	57.1429	52994.9	Kidney
NR_038235.3.5	5	71.4286	217907	Kidney
NR_045090.1.1	7	100	1.65607e+06	Kidney
NR_045564.3.2	7	100	90520.3	Kidney
NR_045634.1.9	5	71.4286	19822.2	Kidney
NR_045768.2.1	7	100	34513.9	Kidney
NR_046706.3.1	7	100	386665	Kidney
NR_047576.2.1	7	100	1.24366e+06	Kidney
NR_048555.3.1	3	42.8571	49083.7	Kidney
NR_049752.2.7	3	42.8571	355953	Kidney
NR_072977.1.1	7	100	117131	Kidney
NR_073062.1.2	7	100	118148	Kidney
NR_073064.2.5	6	85.7143	319665	Kidney
NR_073383.1.4	5	71.4286	59329	Kidney
NR_073430.1.7	7	100	172319	Kidney
NR_077225.1.6	7	100	111884	Kidney
NR_077246.2.1	7	100	17614764	Kidney
NR_103461.2.1	7	100	6749406	Kidney
NR_103772.3.2	5	71.4286	19460.9	Kidney
NR_103797.1.2	5	71.4286	16608.7	Kidney
NR_103998.2.1	7	100	173208	Kidney
NR_104098.3.1	3	42.8571	36944.3	Kidney
NR_108047.1.2	6	85.7143	26510.1	Kidney
NR_109789.2.1	7	100	304994	Kidney
NR_111983.1.1	7	100	281267	Kidney
NR_111983.1.6	7	100	335221	Kidney
NR_117091.3.8	3	42.8571	13025.4	Kidney
NR_001278.3.1	10	100	78421.7	Liver
NR_001557.1.3	9	90	9418.04	Liver
NR_002182.2.1	7	70	159492	Liver
NR_002308.2.1	10	100	82538.1	Liver
NR_002570.1.1	7	70	386651	Liver
NR_002711.2.1	4	40	8569.21	Liver
NR_002826.2.1	6	60	19132.5	Liver
NR_002929.3.1	10	100	121483	Liver
NR_003063.1.1	10	100	11955569	Liver
NR_003063.3.1	6	60	58967.1	Liver
NR_003148.1.4	10	100	69002.7	Liver
NR_003228.1.5	10	100	334526	Liver
NR_003259.1.1	10	100	657240	Liver
NR_003276.2.1	9	90	51691.3	Liver
NR_003587.2.12	5	50	67988.1	Liver
NR_004845.1.1	10	100	32812.7	Liver
NR_024022.2.1	10	100	67576.1	Liver
NR_024150.3.1	8	80	61646.8	Liver
NR_024409.3.5	9	90	50554.6	Liver
NR_026743.3.2	4	40	11548.6	Liver
NR_026922.2.1	10	100	17723.1	Liver
NR_026963.1.8	10	100	2.38333e+06	Liver
NR_027080.1.2	7	70	41123.3	Liver
NR_027247.1.6	10	100	120404	Liver
NR_027713.2.2	10	100	485118	Liver
NR_027765.3.3	9	90	157534	Liver
NR_027822.1.2	9	90	291291	Liver
NR_029427.1.2	8	80	92643.9	Liver
NR_033649.1.1	9	90	44013.1	Liver
NR_033649.2.1	8	80	304550	Liver
NR_033796.2.1	4	40	95953.1	Liver
NR_033935.3.2	10	100	39165	Liver
NR_036501.1.5	7	70	108148	Liver
NR_036542.1.1	10	100	143923	Liver
NR_036542.3.1	10	100	414888	Liver
NR_037607.1.3	10	100	492415	Liver
NR_037904.1.3	10	100	857774	Liver
NR_037927.1.1	10	100	8062526	Liver
NR_038235.3.5	6	60	116331	Liver
NR_038896.3.5	4	40	23981.9	Liver
NR_045090.1.1	10	100	1.25405e+06	Liver
NR_045564.3.2	10	100	122722	Liver
NR_045634.1.9	4	40	26835.1	Liver
NR_045768.2.1	8	80	31868.4	Liver
NR_046706.3.1	10	100	400051	Liver
NR_047576.2.1	10	100	1.37573e+06	Liver
NR_048555.3.1	5	50	54856.4	Liver
NR_072977.1.1	10	100	503922	Liver
NR_073062.1.2	10	100	80709.7	Liver
NR_073064.2.5	10	100	389471	Liver
NR_073383.1.4	8	80	68180.9	Liver
NR_073405.3.1	6	60	154790	Liver
NR_073430.1.7	9	90	102296	Liver
NR_077225.1.6	8	80	25372.3	Liver
NR_077246.2.1	10	100	44178808	Liver
NR_103461.2.1	10	100	4609535	Liver
NR_103797.1.2	7	70	13529.6	Liver
NR_103998.2.1	10	100	162450	Liver
NR_108047.1.2	7	70	31267.2	Liver
NR_109789.2.1	10	100	212512	Liver
NR_111983.1.1	10	100	198874	Liver
NR_111983.1.6	9	90	134533	Liver
NR_117091.3.8	5	50	27428.3	Liver
NR_001278.3.1	9	69.2308	103143	Lung
NR_001557.1.3	7	53.8462	11382.8	Lung
NR_002182.2.1	11	84.6154	133892	Lung
NR_002308.2.1	13	100	59229.6	Lung
NR_002711.2.1	6	46.1538	9614.91	Lung
NR_002826.2.1	7	53.8462	31539.3	Lung
NR_002929.3.1	13	100	202279	Lung
NR_003063.1.1	13	100	16851878	Lung
NR_003063.3.1	9	69.2308	82699	Lung
NR_003148.1.4	13	100	95026.3	Lung
NR_003228.1.5	11	84.6154	340331	Lung
NR_003259.1.1	13	100	933108	Lung
NR_003276.2.1	5	38.4615	12449.2	Lung
NR_003587.2.12	7	53.8462	87735.8	Lung
NR_004845.1.1	13	100	109633	Lung
NR_024022.2.1	13	100	63962	Lung
NR_024150.3.1	7	53.8462	15912.3	Lung
NR_024409.3.5	13	100	25986.7	Lung
NR_026718.1.1	6	46.1538	15751.8	Lung
NR_026743.3.2	5	38.4615	12044.1	Lung
NR_026922.2.1	13	100	27508.5	Lung
NR_026963.1.8	13	100	1.63995e+06	Lung
NR_027080.1.2	10	76.9231	44991.1	Lung
NR_027247.1.6	13	100	229655	Lung
NR_027489.3.1	10	76.9231	47077.7	Lung
NR_027654.1.4	9	69.2308	39404.4	Lung
NR_027713.1.1	12	92.3077	34513.3	Lung
NR_027713.2.2	13	100	626048	Lung
NR_027765.3.3	12	92.3077	163879	Lung
NR_027822.1.2	13	100	544860	Lung
NR_029427.1.2	13	100	107639	Lung
NR_033649.1.1	12	92.3077	58783.6	Lung
NR_033649.2.1	9	69.2308	271151	Lung
NR_033796.2.1	8	61.5385	89985.2	Lung
NR_033935.3.2	13	100	47662.9	Lung
NR_036542.1.1	13	100	240058	Lung
NR_036542.3.1	13	100	669222	Lung
NR_037607.1.3	13	100	348553	Lung
NR_037904.1.3	13	100	169822	Lung
NR_037927.1.1	13	100	7100943	Lung
NR_038222.2.7	7	53.8462	28893.7	Lung
NR_038235.3.5	6	46.1538	189628	Lung
NR_038896.3.5	5	38.4615	27671.6	Lung
NR_045090.1.1	13	100	1.87178e+06	Lung
NR_045564.3.2	13	100	125841	Lung
NR_045634.1.9	13	100	92560.4	Lung
NR_045768.2.1	13	100	41549.3	Lung
NR_046706.3.1	13	100	347626	Lung
NR_047576.2.1	13	100	833294	Lung
NR_048555.3.1	4	30.7692	51118.2	Lung
NR_049752.2.7	7	53.8462	272394	Lung
NR_072977.1.1	13	100	169916	Lung
NR_073062.1.2	13	100	194805	Lung
NR_073064.2.5	13	100	460832	Lung
NR_073383.1.4	10	76.9231	51421.1	Lung
NR_073405.3.1	4	30.7692	148162	Lung
NR_073430.1.7	13	100	204189	Lung
NR_077225.1.6	10	76.9231	27543.8	Lung
NR_077246.2.1	13	100	31879604	Lung
NR_103461.2.1	13	100	5.66483e+06	Lung
NR_103772.3.2	6	46.1538	4132.3	Lung
NR_103797.1.2	13	100	19504.3	Lung
NR_103998.2.1	13	100	192796	Lung
NR_104098.3.1	8	61.5385	26102	Lung
NR_108047.1.2	13	100	36555.2	Lung
NR_109789.2.1	13	100	204037	Lung
NR_111983.1.1	13	100	306510	Lung
NR_111983.1.6	13	100	141569	Lung
NR_117091.3.8	11	84.6154	17533.7	Lung
NR_001278.3.1	2	66.6667	113790	Ovary
NR_001557.1.3	3	100	2751.66	Ovary
NR_002182.2.1	3	100	132692	Ovary
NR_002308.2.1	3	100	75503.6	Ovary
NR_002711.2.1	3	100	11983.5	Ovary
NR_002826.2.1	3	100	46854.5	Ovary
NR_002929.3.1	3	100	173804	Ovary
NR_003063.1.1	3	100	13038928	Ovary
NR_003063.3.1	2	66.6667	197976	Ovary
NR_003148.1.4	3	100	66602.4	Ovary
NR_003228.1.5	3	100	458472	Ovary
NR_003259.1.1	3	100	993374	Ovary
NR_003587.2.12	1	33.3333	121928	Ovary
NR_004845.1.1	3	100	173831	Ovary
NR_024022.2.1	3	100	78669.6	Ovary
NR_024150.3.1	1	33.3333	56734.8	Ovary
NR_024409.3.5	3	100	59346	Ovary
NR_026743.3.2	1	33.3333	25000.2	Ovary
NR_026767.3.6	1	33.3333	17443.7	Ovary
NR_026922.2.1	3	100	24887.9	Ovary
NR_026963.1.8	3	100	1.68042e+06	Ovary
NR_027080.1.2	3	100	56906.3	Ovary
NR_027247.1.6	3	100	180052	Ovary
NR_027489.3.1	1	33.3333	55555.6	Ovary
NR_027713.2.2	3	100	175513	Ovary
NR_027765.3.3	3	100	53547	Ovary
NR_027822.1.2	2	66.6667	1.05881e+06	Ovary
NR_029427.1.2	2	66.6667	113717	Ovary
NR_033649.1.1	3	100	86395.5	Ovary
NR_033649.2.1	1	33.3333	219742	Ovary
NR_033796.2.1	1	33.3333	64900.7	Ovary
NR_033935.3.2	3	100	51862.8	Ovary
NR_036542.1.1	3	100	166080	Ovary
NR_036542.3.1	3	100	443055	Ovary
NR_037607.1.3	3	100	315262	Ovary
NR_037904.1.3	3	100	151569	Ovary
NR_037927.1.1	3	100	6.81733e+06	Ovary
NR_038235.3.5	1	33.3333	124802	Ovary
NR_038896.3.5	3	100	34521.7	Ovary
NR_045090.1.1	3	100	1.78156e+06	Ovary
NR_045564.3.2	3	100	84517.1	Ovary
NR_045634.1.9	2	66.6667	96741.6	Ovary
NR_045768.2.1	3	100	48513.1	Ovary
NR_046110.2.2	1	33.3333	13406.5	Ovary
NR_046706.3.1	3	100	254087	Ovary
NR_047576.2.1	3	100	632352	Ovary
NR_049729.3.1	2	66.6667	47334	Ovary
NR_049752.2.7	2	66.6667	232944	Ovary
NR_072977.1.1	3	100	76364.1	Ovary
NR_073062.1.2	3	100	146651	Ovary
NR_073064.2.5	3	100	444275	Ovary
NR_073383.1.4	3	100	36912.9	Ovary
NR_073405.3.1	1	33.3333	277259	Ovary
NR_073430.1.7	3	100	226140	Ovary
NR_077225.1.6	2	66.6667	19742.5	Ovary
NR_077246.2.1	3	100	30978872	Ovary
NR_103461.2.1	3	100	5143627	Ovary
NR_103998.2.1	3	100	198971	Ovary
NR_104098.3.1	2	66.6667	54734.6	Ovary
NR_108047.1.2	2	66.6667	21543.4	Ovary
NR_109789.2.1	3	100	181667	Ovary
NR_110214.3.2	1	33.3333	16837.2	Ovary
NR_111983.1.1	3	100	262427	Ovary
NR_111983.1.6	3	100	96124.6	Ovary
NR_117091.3.8	3	100	23523	Ovary
