# Supplementary material for: The cryptic lncRNA-encoded microprotein TPM3P9 drives oncogenic RNA splicing and tumorigenesis
Source: Signal Transduct Target Ther. 2025 Jan 27;10:43. doi: 10.1038/s41392-025-02128-8 (PMC11770092; doi:10.1038/s41392-025-02128-8)
Supplement: Supplementary file 14 — Supplementary Data S12 [file 41392_2025_2128_MOESM14_ESM.xlsx]

## Sheet: Sheet1
Data S12. The sequences of Primers, shRNAs, and siRNAs
Name	sequence	plasmid
TPM3P9-Flag	GAATTCGCCACCGAACGAGCTGAGCTGGCAGAGTCCCGTTGCTGAGAGATGGATGAGCAGATCAGAC TGATGGACCAGAACCTGAAGTGTCTGAGTGCAGCTGAAGAAAAGTACTCTCAAAAAGAAGACAAATG TGAGGAAGAGATGAAGATTCTTACTGATAATCTCAAGGAGGCAGAGACCCATGCTGAGTTGGCTGAG AGATCAGTAGCCAAGCTGGAAAAGACAATTGATGACTTGGAAGATAAACTGAAATGCACCAAAGAGG AACACCTCTGTACACAAAGGATGCTGGACCAGACTTTGCTTGACCTGAATGAGATGGACTACAAAGA CCATGACGGTGATTATAAAGATCATGACATCGATTACAAGGATGACGATGACAAGTAGG…	pLVX-Puro
TPM3P9-Mut	GAATTCGCCACCGAACGAGCTGAGCTGGCAGAGTCCCGTTGCTGAGAGATTGATGAGCAGATCAGAC TGATTGACCAGAACCTGAAGTGTCTGAGTGCAGCTGAAGAAAAGTACTCTCAAAAAGAAGACAAATG TGAGGAAGAGATTAAGATTCTTACTGATAATCTCAAGGAGGCAGAGACCCATGCTGAGTTGGCTGAG AGATCAGTAGCCAAGCTGGAAAAGACAATTGATGACTTGGAAGATAAACTGAAATGCACCAAAGAGG AACACCTCTGTACACAAAGGATTCTGGACCAGACTTTGCTTGACCTGAATGAGATGGACTACAAAGA CCATGACGGTGATTATAAAGATCATGACATCGATTACAAGGATGACGATGACAAGTAGG…	pLVX-Puro
sg-TPM3P9 #1	caccGCATTCAGGTCAAGCAAAGTCgttt	lentiCRISPR V2
sg-TPM3P9 #2	caccGGCAGAGACCCATGCTGAGTgttt	lentiCRISPR V2
HA-TCF7L2-L	GAATTCGCCACCATGTACCCTTATGATGTGCCAGATTATGCCCCGCAGCTGAACGGCGGTGGAGGGG ATGACCTAGGCGCCAACGACGAACTGATTTCCTTCAAAGACGAGGGCGAACAGGAGGAGAAGAGCTC CGAAAACTCCTCGGCAGAGAGGGATTTAGCTGATGTCAAATCGTCTCTAGTCAATGAATCAGAAACG AATCAAAACAGCTCCTCCGATTCCGAGGCGGAAAGACGGCCTCCGCCTCGCTCCGAAAGTTTCCGAG ACAAATCCCGGGAAAGTTTGGAAGAAGCGGCCAAGAGGCAAGATGGAGGGCTCTTTAAGGGGCCACC GTATCCCGGCTACCCCTTCATCATGATCCCCGACCTGACGAGCCCCTACCTCCCCAACG…	pLVX-puro
HA-TCF7L2-S	GAATTCGCCACCATGTACCCTTATGATGTGCCAGATTATGCCCCGCAGCTGAACGGCGGTGGAGGGG ATGACCTAGGCGCCAACGACGAACTGATTTCCTTCAAAGACGAGGGCGAACAGGAGGAGAAGAGCTC CGAAAACTCCTCGGCAGAGAGGGATTTAGCTGATGTCAAATCGTCTCTAGTCAATGAATCAGAAACG AATCAAAACAGCTCCTCCGATTCCGAGGCGGAAAGACGGCCTCCGCCTCGCTCCGAAAGTTTCCGAG ACAAATCCCGGGAAAGTTTGGAAGAAGCGGCCAAGAGGCAAGATGGAGGGCTCTTTAAGGGGCCACC GTATCCCGGCTACCCCTTCATCATGATCCCCGACCTGACGAGCCCCTACCTCCCCAACG…	pLVX-puro
RBM4-GFP	ATGGTGAAGCTGTTCATCGGAAACCTGCCCCGGGAGGCTACAGAGCAGGAGATTCGCTCACTCTTCGAGCAGTATGGGAAGGTGCTGGAATGTGACATCATTAAGAATTACGGCTTTGTGCACATAGAAGACAAGACGGCAGCTGAGGATGCCATACGCAACCTGCACCATTACAAGCTTCATGGGGTGAACATCAACGTGGAAGCCAGCAAGAATAAGAGCAAAACCTCAACAAAGTTGCATGTGGGCAACATCAGTCCCACCTGCACCAATAAGGAGCTTCGAGCCAAGTTTGAGGAGTATGGTCCGGTCATCGAATGTGACATCGTGAAAGATTATGCCTTCGTACACATGGAGCGGGCAGAGGATGCAGTGGAGGCCATCAGGGGCCTTGATAAC…	pEGFP-N1
RBM4-N-GFP	ATGGTGAAGCTGTTCATCGGAAACCTGCCCCGGGAGGCTACAGAGCAGGAGATTCGCTCACTCTTCGAGCAGTATGGGAAGGTGCTGGAATGTGACATCATTAAGAATTACGGCTTTGTGCACATAGAAGACAAGACGGCAGCTGAGGATGCCATACGCAACCTGCACCATTACAAGCTTCATGGGGTGAACATCAACGTGGAAGCCAGCAAGAATAAGAGCAAAACCTCAACAAAGTTGCATGTGGGCAACATCAGTCCCACCTGCACCAATAAGGAGCTTCGAGCCAAGTTTGAGGAGTATGGTCCGGTCATCGAATGTGACATCGTGAAAGATTATGCCTTCGTACACATGGAGCGGGCAGAGGATGCAGTGGAGGCCATCAGGGGCCTTGATAAC…	pEGFP-N1
RBM4-C-GFP	ATGGATCGTTCAGGCCGCGTGGCAGACTTGACCGAGCAATATAATGAGCAATACGGAGCAGTGCGTACGCCTTACACCATGAGCTATGGGGATTCATTGTATTACAACAACGCGTACGGAGCGCTCGATGCCTACTACAAGCGCTGCCGTGCTGCCCGGTCCTATGAGGCAGTGGCAGCTGCAGCTGCCTCCGTGTATAATTACGCAGAGCAGACCCTGTCCCAGCTGCCACAAGTCCAGAATACAGCCATGGCCAGTCACCTCACCTCCACCTCTCTCGATCCCTACGATAGACACCTGTTGCCGACCTCAGGAGCTGCTGCCACAGCTGCTGCTGCAGCAGCAGCCGCTGCTGCTGTTACTGCAGCTTCCACTTCATATTACGGGCGGGATCGGAGC…	pEGFP-N1
RBM4-N1-GFP	ATGAAGAGCAAAACCTCAACAAAGTTGCATGTGGGCAACATCAGTCCCACCTGCACCAATAAGGAGCTTCGAGCCAAGTTTGAGGAGTATGGTCCGGTCATCGAATGTGACATCGTGAAAGATTATGCCTTCGTACACATGGAGCGGGCAGAGGATGCAGTGGAGGCCATCAGGGGCCTTGATAACACAGAGTTTCAAGGCAAACGAATGCACGTGCAGTTGTCCACCAGCCGGCTTAGGACTGCGCCCGGGATGGGAGACCAGAGCGGCTGCTATCGGTGCGGGAAAGAGGGGCACTGGTCCAAAGAGTGTCCGATA	pEGFP-N1
RBM4-N2-GFP	ATGCGGCTTAGGACTGCGCCCGGGATGGGAGACCAGAGCGGCTGCTATCGGTGCGGGAAAGAGGGGCACTGGTCCAAAGAGTGTCCGATA	pEGFP-N1
Mini gene	GCTAGCATGGGAAAGAAGAAGAAGAGGAAAAGGGACAAGCAGCCGGGAGAGACCAATGGTAAGTGACAATCATCAGGTTAGAGGAAGGAGCTGTAGCCTGAGGACCACCCTTTTATGTTAGGTTTCCATCTGGGGGAGGCAGGAGAAATTCAAGGCCAGGACATTGTGGGGGAACCCTTCTTAGCTAGCCTTTTTGTTTATGCATTTTAATTAATTGCTTCATGACTGCCCTTTTAAAGCTAGTAACATCCATTGTTGCATGAAAAGCACATTGTAATTCTAGTGGAATGTGTTTTAAAATAACTGCAGAGCCTATAACTGGAGAGCAAGCGGTAGGCATGCCTATGCCGGGATTTATACAGTCTGCTTATTTTGTGTGTGCCTGAGAAGGGATGAGGA…	pEGFP-N1
RBM4	CTCGAGGCCACCATGGTGAAGCTGTTCATCGGAAACCTGCCCCGGGAGGCTACAGAGCAGGAGATTCGCTCACTCTTCGAGCAGTATGGGAAGGTGCTGGAATGTGACATCATTAAGAATTACGGCTTTGTGCACATAGAAGACAAGACGGCAGCTGAGGATGCCATACGCAACCTGCACCATTACAAGCTTCATGGGGTGAACATCAACGTGGAAGCCAGCAAGAATAAGAGCAAAACCTCAACAAAGTTGCATGTGGGCAACATCAGTCCCACCTGCACCAATAAGGAGCTTCGAGCCAAGTTTGAGGAGTATGGTCCGGTCATCGAATGTGACATCGTGAAAGATTATGCCTTCGTACACATGGAGCGGGCAGAGGATGCAGTGGAGGCCATCAGG…	pLVX-Puro
GST-TPM3P9	ATGGACGAGCAAATACGCCTCATGGATCAAAATCTGAAATGCCTGTCTGCCGCTGAGGAGAAATATAGCCAAAAGGAAGACAAGTGTGAAGAAGAGATGAAAATTCTGACTGATAACCTGAAGGAGGCTGAAACACATGCAGAGCTGGCAGAACGCTCCGTGGCTAAGCTGGAGAAAACTATTGACGACCTCGAGGACAAACTGAAGTGCACAAAGGAAGAACACCTGTGCACTCAGCGCATGCTGGATCAGACCCTCCTGGATCTGAATGAGATGTGA	pGEX-4T-1
RELB-NO.1	GGTACCATCCTGAAGCTCCCCTTCCAGCCTGAGAAACGGCAGGTTCAAGTCCCACTGGGAGACCAAAGCGGGGAGCGGCTCAGTTTGCCGGCTTGCTCAATGGGTAAAGCTT	pGL3-basic
RELB-NO.2	GGTACCTGTATACGGAGGCTACACTGCTGCCATTCGCAGACTGAATAACTGAGCTTTTGAGCTCAAAGTGGTCTGGGCTATTTATGGGTAACTTTCAGGGGCTGCAAAGCTT	pGL3-basic
q-TPM3P9-F	GGGCTAGAGGCTGAGAACCT
q-TPM3P9-R	TGTGACAAAGGCATCTTTCAGAAG
q-TUBBP1-F	GGGGATCTGAACCACCTCCT
q-TUBBP1-R	GGGGACCATGTTAACTGCCA
q-NAPA-AS1-F	CTTGGCCGCAATCGTGAATC
q-NAPA-AS1-R	GAGGGGTGGGAACTTGAAGG
q-TCF7L2 Exo13-F	GATGCAAATACTCCAAAGAAG
q-TCF7L2 Exo13-R	CCTGCACGGTTTGCACCA
q-preTCF7L2-F	CTCCAAAGAAGTGTCGGGCA
q-preTCF7L2-R	CGCTAAGGTACCGGAAGGAC
q-TCF7L2 L/S-F	AGCAGCCGGGAGAGACCAAT
q-TCF7L2 L/S-R	AGGGGGGAGGCGAATCTA
q-PTX3-F	GAGTCTTGTCACATCCGGGG
q-PTX3-R	CAGACCTTCCCAACTGGCAT
q-IL4I1-F	GCTGAAGAAAGAAGAAACCCACC
q-IL4I1-R	GCCATTTGTCAGGACTGGGA
q-CCL2-F	AATCAATGCCCCAGTCACCT
q-CCL2-R	GGGTCAGCACAGATCTCCTT
q-TNFAIP3-F	GCCAAGAGAGATCACACCCC
q-TNFAIP3-R	GCGATCCTTTCGCAAAGTCC
q-RELB-F	GACCTCTCCTCACTCTCGCT
q-RELB-R	TGATGTACTCGTCGATGATCTCC
q-actin-F	ACGTGGACATCCGCAAAG
q-actin-R	GACTCGTCATACTCCTGCTTG
si-TPM3P9-sense	GGAAGAGAUGAAGAUUCUUTT
si-TPM3P9-antisense	AAGAAUCUUCAUCUCUUCCTT
si-TUBBP1-sense	CACCUCCUCUAAGACACCATT
si-TUBBP1-antisense	UGGUGUCUUAGAGGAGGUGTT
si-NAPA-AS1-sense	GUGGAAGGUCGAAUCAUCATT
si-NAPA-AS1-antisense	UGAUGAUUCGACCUUCCACTT
siTCF7L2-L-sense	GCUUGACCGACAGACUUUATT
siTCF7L2-L-antisense	UAAAGUCUGUCGGUCAAGCTT
siSAM68-sense	GCUGCUGACGGCAGAAAUUTT
siSAM68-antisense	AAUUUCUGCCGUCAGCAGCTT
siRELB-sense	CCAGGAGCACAGAUGAAUUTT
siRELB-antisense	AAUUCAUCUGUGCUCCUGGTT
siRBM4-sense	GCAAACGAAUGCACGUGCATT
siRBM4-antisense	UGCACGUGCAUUCGUUUGCTT
